# Supplementary material for: Deciphering the role of CX3CL1-CX3CR1 in aortic aneurysm pathogenesis: insights from Mendelian randomization and transcriptomic analyses
Source: Front Immunol. 2024 Apr 23;15:1383607. doi: 10.3389/fimmu.2024.1383607 (PMC11074460; doi:10.3389/fimmu.2024.1383607)
Supplement: Supplementary file 4 [file Table_1.xlsx]

## Sheet: Supplementary Table S1
Heterogenity Analysis
id.exposure	id.outcome	outcome	exposure	method	Q	Q_df	Q_pval
GCST90274778	ebi-a-GCST90018783	Aortic aneurysm || id:ebi-a-GCST90018783	Fractalkine levels	Inverse variance weighted	26.5509	22	0.228781
GCST90274778	ebi-a-GCST90018783	Aortic aneurysm || id:ebi-a-GCST90018783	Fractalkine levels	MR Egger	26.4902	21	0.188369
GCST90274790	ebi-a-GCST90018783	Aortic aneurysm || id:ebi-a-GCST90018783	Fibroblast growth factor 5 levels	Inverse variance weighted	44.2004	23	0.00497338
GCST90274790	ebi-a-GCST90018783	Aortic aneurysm || id:ebi-a-GCST90018783	Fibroblast growth factor 5 levels	MR Egger	43.2702	22	0.00437057
GCST90274808	ebi-a-GCST90018783	Aortic aneurysm || id:ebi-a-GCST90018783	Interleukin-20 receptor subunit alpha levels	Inverse variance weighted	10.6537	11	0.472714
GCST90274808	ebi-a-GCST90018783	Aortic aneurysm || id:ebi-a-GCST90018783	Interleukin-20 receptor subunit alpha levels	MR Egger	8.35805	10	0.593907
GCST90274833	ebi-a-GCST90018783	Aortic aneurysm || id:ebi-a-GCST90018783	Stem cell factor levels	Inverse variance weighted	44.4541	32	0.0704977
GCST90274833	ebi-a-GCST90018783	Aortic aneurysm || id:ebi-a-GCST90018783	Stem cell factor levels	MR Egger	44.316	31	0.0572736
Pleiotropy Analysis
id.exposure	id.outcome	outcome	exposure	egger_intercept	se	pval
GCST90274778	ebi-a-GCST90018783	Aortic aneurysm || id:ebi-a-GCST90018783	Fractalkine levels	0.00455482	0.0207693	0.82853
GCST90274790	ebi-a-GCST90018783	Aortic aneurysm || id:ebi-a-GCST90018783	Fibroblast growth factor 5 levels	0.0102915	0.0149642	0.498804
GCST90274808	ebi-a-GCST90018783	Aortic aneurysm || id:ebi-a-GCST90018783	Interleukin-20 receptor subunit alpha levels	-0.0394612	0.0260445	0.160686
GCST90274833	ebi-a-GCST90018783	Aortic aneurysm || id:ebi-a-GCST90018783	Stem cell factor levels	0.0037159	0.0119574	0.758062

## Sheet: Supplementary Table S2
MR results
id.exposure	id.outcome	outcome	exposure	method	nsnp	b	se	pval	lo_ci	up_ci	or	or_lci95	or_uci95
ebi-a-GCST90018783	GCST90274824	Monocyte chemoattractant protein-4 levels	|| id:ebi-a-GCST90018783	Inverse variance weighted	29	0.0307467	0.013796	0.0258362	0.00370652	0.057787	1.03122	1.00371	1.05949
ebi-a-GCST90018783	GCST90274768	C-C motif chemokine 25 levels	|| id:ebi-a-GCST90018783	Simple median	29	0.0481713	0.0223524	0.0311557	0.00436049	0.0919821	1.04935	1.00437	1.09635
ebi-a-GCST90018783	GCST90274824	Monocyte chemoattractant protein-4 levels	|| id:ebi-a-GCST90018783	MR Egger	29	0.0461767	0.0204297	0.0320767	0.00613462	0.0862189	1.04726	1.00615	1.09004
ebi-a-GCST90018783	GCST90274792	Glial cell line-derived neurotrophic factor levels	|| id:ebi-a-GCST90018783	Inverse variance weighted	29	-0.0294445	0.0137428	0.0321503	-0.0563805	-0.00250857	0.970985	0.945179	0.997495
ebi-a-GCST90018783	GCST90274839	Tumor necrosis factor levels	|| id:ebi-a-GCST90018783	Inverse variance weighted	29	-0.0305511	0.0153061	0.0459331	-0.060551	-0.000551128	0.969911	0.941246	0.999449
ebi-a-GCST90018783	GCST90274845	Thymic stromal lymphopoietin levels	|| id:ebi-a-GCST90018783	Weighted median	29	-0.0451188	0.0229936	0.0497351	-0.0901862	-5.13992e-05	0.955884	0.913761	0.999949
ebi-a-GCST90018783	GCST90274833	Stem cell factor levels	|| id:ebi-a-GCST90018783	Weighted median	29	0.040838	0.0212024	0.0540921	-0.000718801	0.0823948	1.04168	0.999281	1.08588
ebi-a-GCST90018783	GCST90274778	Fractalkine levels	|| id:ebi-a-GCST90018783	Weighted median	29	0.0397894	0.0209924	0.058036	-0.00135557	0.0809345	1.04059	0.998645	1.0843
ebi-a-GCST90018783	GCST90274792	Glial cell line-derived neurotrophic factor levels	|| id:ebi-a-GCST90018783	MR Egger	29	-0.0400821	0.0204725	0.0606561	-0.0802082	4.40026e-05	0.960711	0.922924	1.00004
ebi-a-GCST90018783	GCST90274778	Fractalkine levels	|| id:ebi-a-GCST90018783	MR Egger	29	0.0400899	0.0205039	0.0609799	-9.78175e-05	0.0802777	1.0409	0.999902	1.08359
ebi-a-GCST90018783	GCST90274838	Transforming growth factor-alpha levels	|| id:ebi-a-GCST90018783	MR Egger	29	0.0395759	0.0204108	0.0630219	-0.000429155	0.079581	1.04037	0.999571	1.08283
ebi-a-GCST90018783	GCST90274763	Caspase 8 levels	|| id:ebi-a-GCST90018783	MR Egger	29	0.0386212	0.0204876	0.0702216	-0.0015345	0.0787768	1.03938	0.998467	1.08196
ebi-a-GCST90018783	GCST90274824	Monocyte chemoattractant protein-4 levels	|| id:ebi-a-GCST90018783	Weighted median	29	0.0395194	0.022452	0.0783791	-0.00448661	0.0835254	1.04031	0.995523	1.08711
ebi-a-GCST90018783	GCST90274848	Vascular endothelial growth factor A levels	|| id:ebi-a-GCST90018783	Inverse variance weighted	29	0.0245504	0.0140585	0.0807586	-0.00300429	0.0521051	1.02485	0.997	1.05349
ebi-a-GCST90018783	GCST90274842	Tumor necrosis factor ligand superfamily member 14 levels	|| id:ebi-a-GCST90018783	Simple median	29	0.0389232	0.0232351	0.0938973	-0.00661764	0.0844641	1.03969	0.993404	1.08813
ebi-a-GCST90018783	GCST90274829	Neurotrophin-3 levels	|| id:ebi-a-GCST90018783	Inverse variance weighted	29	-0.0227175	0.013817	0.100142	-0.0497989	0.00436388	0.977539	0.951421	1.00437
ebi-a-GCST90018783	GCST90274819	Leukemia inhibitory factor levels	|| id:ebi-a-GCST90018783	Inverse variance weighted	29	-0.0250558	0.0153	0.101497	-0.0550437	0.00493214	0.975256	0.946444	1.00494
ebi-a-GCST90018783	GCST90274773	T-cell surface glycoprotein CD5 levels	|| id:ebi-a-GCST90018783	MR Egger	29	0.0347168	0.02049	0.101709	-0.00544358	0.0748771	1.03533	0.994571	1.07775
ebi-a-GCST90018783	GCST90274781	C-X-C motif chemokine 11 levels	|| id:ebi-a-GCST90018783	Inverse variance weighted	29	0.0235113	0.0144764	0.104352	-0.00486245	0.051885	1.02379	0.995149	1.05325
ebi-a-GCST90018783	GCST90274832	Programmed cell death 1 ligand 1 levels	|| id:ebi-a-GCST90018783	MR Egger	29	0.034549	0.0205596	0.104409	-0.0057479	0.0748458	1.03515	0.994269	1.07772
ebi-a-GCST90018783	GCST90274770	C-C motif chemokine 4 levels	|| id:ebi-a-GCST90018783	MR Egger	29	0.0350527	0.0209105	0.105219	-0.00593189	0.0760372	1.03567	0.994086	1.079
ebi-a-GCST90018783	GCST90274770	C-C motif chemokine 4 levels	|| id:ebi-a-GCST90018783	Weighted median	29	0.0363434	0.0224896	0.106093	-0.00773632	0.080423	1.03701	0.992294	1.08375
ebi-a-GCST90018783	GCST90274781	C-X-C motif chemokine 11 levels	|| id:ebi-a-GCST90018783	Simple median	29	0.0367734	0.0233056	0.114593	-0.00890547	0.0824523	1.03746	0.991134	1.08595
ebi-a-GCST90018783	GCST90274823	Monocyte chemoattractant protein-3 levels	|| id:ebi-a-GCST90018783	Weighted median	29	-0.0376059	0.0241934	0.120093	-0.085025	0.00981326	0.963092	0.918489	1.00986
ebi-a-GCST90018783	GCST90274786	Protein S100-A12 levels	|| id:ebi-a-GCST90018783	MR Egger	29	0.0320666	0.0204904	0.129239	-0.00809454	0.0722277	1.03259	0.991938	1.0749
ebi-a-GCST90018783	GCST90274770	C-C motif chemokine 4 levels	|| id:ebi-a-GCST90018783	Inverse variance weighted	29	0.0211933	0.0140489	0.131416	-0.00634251	0.0487291	1.02142	0.993678	1.04994
ebi-a-GCST90018783	GCST90274773	T-cell surface glycoprotein CD5 levels	|| id:ebi-a-GCST90018783	Weighted median	29	0.0323916	0.0217921	0.137175	-0.0103209	0.0751041	1.03292	0.989732	1.078
ebi-a-GCST90018783	GCST90274839	Tumor necrosis factor levels	|| id:ebi-a-GCST90018783	Simple median	29	-0.0374904	0.0252532	0.137655	-0.0869867	0.0120058	0.963204	0.916689	1.01208
ebi-a-GCST90018783	GCST90274783	C-X-C motif chemokine 6 levels	|| id:ebi-a-GCST90018783	Simple median	29	0.03396	0.0235185	0.148748	-0.0121364	0.0800563	1.03454	0.987937	1.08335
ebi-a-GCST90018783	GCST90274839	Tumor necrosis factor levels	|| id:ebi-a-GCST90018783	MR Egger	29	-0.0324625	0.0224315	0.159357	-0.0764283	0.0115032	0.968059	0.926419	1.01157
ebi-a-GCST90018783	GCST90274809	Interleukin-22 receptor subunit alpha-1 levels	|| id:ebi-a-GCST90018783	Simple median	29	0.0360825	0.0257243	0.160717	-0.0143371	0.086502	1.03674	0.985765	1.09035
ebi-a-GCST90018783	GCST90274829	Neurotrophin-3 levels	|| id:ebi-a-GCST90018783	Simple median	29	-0.02977	0.0214747	0.165661	-0.0718603	0.0123204	0.970669	0.930661	1.0124
ebi-a-GCST90018783	GCST90274817	Interleukin-8 levels	|| id:ebi-a-GCST90018783	Inverse variance weighted	29	0.0191188	0.0137962	0.165807	-0.00792174	0.0461593	1.0193	0.99211	1.04724
ebi-a-GCST90018783	GCST90274807	Interleukin-20 levels	|| id:ebi-a-GCST90018783	MR Egger	29	-0.0367083	0.0258931	0.16772	-0.0874587	0.0140422	0.963957	0.916257	1.01414
ebi-a-GCST90018783	GCST90274768	C-C motif chemokine 25 levels	|| id:ebi-a-GCST90018783	Inverse variance weighted	29	0.0213547	0.0156701	0.172957	-0.00935877	0.0520681	1.02158	0.990685	1.05345
ebi-a-GCST90018783	GCST90274782	C-X-C motif chemokine 5 levels	|| id:ebi-a-GCST90018783	Simple median	29	0.0309278	0.022897	0.17678	-0.0139503	0.075806	1.03141	0.986147	1.07875
ebi-a-GCST90018783	GCST90274803	Interleukin-18 levels	|| id:ebi-a-GCST90018783	Inverse variance weighted	29	0.0186152	0.0138228	0.178076	-0.00847752	0.045708	1.01879	0.991558	1.04677
ebi-a-GCST90018783	GCST90274845	Thymic stromal lymphopoietin levels	|| id:ebi-a-GCST90018783	MR Egger	29	-0.0336191	0.0246805	0.1844	-0.0819928	0.0147546	0.96694	0.921279	1.01486
ebi-a-GCST90018783	GCST90274807	Interleukin-20 levels	|| id:ebi-a-GCST90018783	Weighted median	29	-0.0328898	0.0251099	0.190252	-0.0821053	0.0163256	0.967645	0.921175	1.01646
ebi-a-GCST90018783	GCST90274810	Interleukin-24 levels	|| id:ebi-a-GCST90018783	Simple median	29	-0.0323083	0.0247714	0.192145	-0.0808602	0.0162436	0.968208	0.922323	1.01638
ebi-a-GCST90018783	GCST90274775	CUB domain-containing protein 1 levels	|| id:ebi-a-GCST90018783	Inverse variance weighted	29	-0.017446	0.013516	0.196785	-0.0439374	0.00904539	0.982705	0.957014	1.00909
ebi-a-GCST90018783	GCST90274847	Urokinase-type plasminogen activator levels	|| id:ebi-a-GCST90018783	MR Egger	29	-0.0313229	0.0239766	0.202439	-0.078317	0.0156713	0.969163	0.924671	1.01579
ebi-a-GCST90018783	GCST90274818	Latency-associated peptide transforming growth factor beta 1 levels	|| id:ebi-a-GCST90018783	Simple median	29	0.0296296	0.0235094	0.207551	-0.0164489	0.0757081	1.03007	0.983686	1.07865
ebi-a-GCST90018783	GCST90274821	Monocyte chemoattractant protein-1 levels	|| id:ebi-a-GCST90018783	MR Egger	29	0.0269119	0.0208947	0.208684	-0.0140417	0.0678656	1.02728	0.986056	1.07022
ebi-a-GCST90018783	GCST90274758	Eukaryotic translation initiation factor 4E-binding protein 1 levels	|| id:ebi-a-GCST90018783	Inverse variance weighted	29	0.0173146	0.0138624	0.211653	-0.00985572	0.0444849	1.01747	0.990193	1.04549
ebi-a-GCST90018783	GCST90274831	Oncostatin-M levels	|| id:ebi-a-GCST90018783	MR Egger	29	0.0303162	0.0239255	0.215939	-0.0165779	0.0772102	1.03078	0.983559	1.08027
ebi-a-GCST90018783	GCST90274814	Interleukin-5 levels	|| id:ebi-a-GCST90018783	Inverse variance weighted	29	0.0203239	0.0164725	0.217275	-0.0119622	0.0526099	1.02053	0.988109	1.05402
ebi-a-GCST90018783	GCST90274827	Matrix metalloproteinase-10 levels	|| id:ebi-a-GCST90018783	MR Egger	29	0.0318711	0.0252581	0.217807	-0.0176349	0.0813771	1.03238	0.98252	1.08478
ebi-a-GCST90018783	GCST90274768	C-C motif chemokine 25 levels	|| id:ebi-a-GCST90018783	MR Egger	29	0.0294665	0.0236224	0.222964	-0.0168335	0.0757665	1.0299	0.983307	1.07871
ebi-a-GCST90018783	GCST90274802	Interleukin-17C levels	|| id:ebi-a-GCST90018783	Simple median	29	-0.0291627	0.0239962	0.224249	-0.0761953	0.0178698	0.971258	0.926635	1.01803
ebi-a-GCST90018783	GCST90274796	Interleukin-10 receptor subunit alpha levels	|| id:ebi-a-GCST90018783	Inverse variance weighted	29	-0.0197352	0.0164092	0.229097	-0.0518973	0.0124269	0.980458	0.949426	1.0125
ebi-a-GCST90018783	GCST90274825	Macrophage inflammatory protein 1a levels	|| id:ebi-a-GCST90018783	Weighted median	29	0.0250809	0.0209397	0.231008	-0.015961	0.0661227	1.0254	0.984166	1.06836
ebi-a-GCST90018783	GCST90274842	Tumor necrosis factor ligand superfamily member 14 levels	|| id:ebi-a-GCST90018783	Inverse variance weighted	29	0.0183776	0.0153771	0.232038	-0.0117616	0.0485168	1.01855	0.988307	1.04971
ebi-a-GCST90018783	GCST90274837	STAM binding protein levels	|| id:ebi-a-GCST90018783	Weighted median	29	-0.0247451	0.0209105	0.236659	-0.0657297	0.0162396	0.975559	0.936384	1.01637
ebi-a-GCST90018783	GCST90274784	C-X-C motif chemokine 9 levels	|| id:ebi-a-GCST90018783	Simple median	29	-0.0252427	0.0213794	0.237722	-0.0671464	0.016661	0.975073	0.935058	1.0168
ebi-a-GCST90018783	GCST90274815	Interleukin-6 levels	|| id:ebi-a-GCST90018783	Weighted median	29	0.0255736	0.0216603	0.237736	-0.0168807	0.0680278	1.0259	0.983261	1.0704
ebi-a-GCST90018783	GCST90274764	Eotaxin levels	|| id:ebi-a-GCST90018783	MR Egger	29	0.0265215	0.0220144	0.238761	-0.0166267	0.0696696	1.02688	0.983511	1.07215
ebi-a-GCST90018783	GCST90274762	beta-nerve growth factor levels	|| id:ebi-a-GCST90018783	Simple median	29	-0.0257104	0.0218724	0.239806	-0.0685804	0.0171595	0.974617	0.933718	1.01731
ebi-a-GCST90018783	GCST90274776	Macrophage colony-stimulating factor 1 levels	|| id:ebi-a-GCST90018783	Weighted median	29	0.0259881	0.0221392	0.240455	-0.0174047	0.069381	1.02633	0.982746	1.07184
ebi-a-GCST90018783	GCST90274828	Neurturin levels	|| id:ebi-a-GCST90018783	MR Egger	29	-0.0298901	0.0249779	0.241841	-0.0788469	0.0190667	0.970552	0.924181	1.01925
ebi-a-GCST90018783	GCST90274819	Leukemia inhibitory factor levels	|| id:ebi-a-GCST90018783	Simple median	29	-0.0283934	0.0243864	0.244299	-0.0761908	0.0194041	0.972006	0.926639	1.01959
ebi-a-GCST90018783	GCST90274773	T-cell surface glycoprotein CD5 levels	|| id:ebi-a-GCST90018783	Inverse variance weighted	29	0.0158021	0.0138249	0.253032	-0.0112948	0.042899	1.01593	0.988769	1.04383
ebi-a-GCST90018783	GCST90274774	T-cell surface glycoprotein CD6 isoform levels	|| id:ebi-a-GCST90018783	Weighted median	29	-0.0268913	0.023626	0.255034	-0.0731983	0.0194157	0.973467	0.929416	1.01961
ebi-a-GCST90018783	GCST90274836	Sulfotransferase 1A1 levels	|| id:ebi-a-GCST90018783	Weighted median	29	-0.0286588	0.0253397	0.258061	-0.0783247	0.021007	0.971748	0.924664	1.02123
ebi-a-GCST90018783	GCST90274787	Fibroblast growth factor 19 levels	|| id:ebi-a-GCST90018783	Weighted median	29	0.02264	0.0200772	0.259468	-0.0167113	0.0619914	1.0229	0.983428	1.06395
ebi-a-GCST90018783	GCST90274798	Interleukin-12 subunit beta levels	|| id:ebi-a-GCST90018783	MR Egger	29	0.023535	0.0204985	0.260985	-0.0166421	0.0637122	1.02381	0.983496	1.06579
ebi-a-GCST90018783	GCST90274802	Interleukin-17C levels	|| id:ebi-a-GCST90018783	Inverse variance weighted	29	-0.0170607	0.0152716	0.263931	-0.046993	0.0128717	0.983084	0.954094	1.01295
ebi-a-GCST90018783	GCST90274775	CUB domain-containing protein 1 levels	|| id:ebi-a-GCST90018783	Simple median	29	-0.0249777	0.022436	0.265586	-0.0689523	0.0189969	0.975332	0.933371	1.01918
ebi-a-GCST90018783	GCST90274833	Stem cell factor levels	|| id:ebi-a-GCST90018783	MR Egger	29	0.0539426	0.0475731	0.266809	-0.0393006	0.147186	1.05542	0.961462	1.15857
ebi-a-GCST90018783	GCST90274803	Interleukin-18 levels	|| id:ebi-a-GCST90018783	MR Egger	29	0.0232662	0.0205361	0.267201	-0.0169847	0.063517	1.02354	0.983159	1.06558
ebi-a-GCST90018783	GCST90274842	Tumor necrosis factor ligand superfamily member 14 levels	|| id:ebi-a-GCST90018783	MR Egger	29	0.025449	0.0224859	0.267681	-0.0186234	0.0695214	1.02578	0.981549	1.07199
ebi-a-GCST90018783	GCST90274808	Interleukin-20 receptor subunit alpha levels	|| id:ebi-a-GCST90018783	Simple median	29	0.0271845	0.0245874	0.268888	-0.0210068	0.0753757	1.02756	0.979212	1.07829
ebi-a-GCST90018783	GCST90274835	Signaling lymphocytic activation molecule levels	|| id:ebi-a-GCST90018783	Inverse variance weighted	29	-0.0177173	0.0160844	0.270672	-0.0492427	0.0138082	0.982439	0.95195	1.0139
ebi-a-GCST90018783	GCST90274831	Oncostatin-M levels	|| id:ebi-a-GCST90018783	Weighted median	29	0.0221254	0.0202976	0.275692	-0.017658	0.0619087	1.02237	0.982497	1.06387
ebi-a-GCST90018783	GCST90274762	beta-nerve growth factor levels	|| id:ebi-a-GCST90018783	Inverse variance weighted	29	-0.0145365	0.0135384	0.28295	-0.0410718	0.0119989	0.985569	0.95976	1.01207
ebi-a-GCST90018783	GCST90274789	Fibroblast growth factor 23 levels	|| id:ebi-a-GCST90018783	Weighted median	29	-0.0234969	0.0218941	0.283178	-0.0664093	0.0194155	0.976777	0.935748	1.01961
ebi-a-GCST90018783	GCST90274764	Eotaxin levels	|| id:ebi-a-GCST90018783	Weighted median	29	0.0226915	0.021291	0.286524	-0.0190389	0.0644218	1.02295	0.981141	1.06654
ebi-a-GCST90018783	GCST90274832	Programmed cell death 1 ligand 1 levels	|| id:ebi-a-GCST90018783	Weighted median	29	0.0220441	0.0207968	0.289156	-0.0187176	0.0628058	1.02229	0.981456	1.06482
ebi-a-GCST90018783	GCST90274848	Vascular endothelial growth factor A levels	|| id:ebi-a-GCST90018783	MR Egger	29	0.0228504	0.0212067	0.290788	-0.0187148	0.0644155	1.02311	0.981459	1.06654
ebi-a-GCST90018783	GCST90274771	Natural killer cell receptor 2B4 levels	|| id:ebi-a-GCST90018783	Inverse variance weighted	29	0.0144962	0.0138028	0.29361	-0.0125573	0.0415496	1.0146	0.987521	1.04242
ebi-a-GCST90018783	GCST90274800	Interleukin-15 receptor subunit alpha levels	|| id:ebi-a-GCST90018783	Weighted median	29	0.0245291	0.023616	0.298962	-0.0217584	0.0708165	1.02483	0.978477	1.07338
ebi-a-GCST90018783	GCST90274793	Hepatocyte growth factor levels	|| id:ebi-a-GCST90018783	MR Egger	29	0.0255628	0.0242672	0.301499	-0.0220009	0.0731266	1.02589	0.978239	1.07587
ebi-a-GCST90018783	GCST90274838	Transforming growth factor-alpha levels	|| id:ebi-a-GCST90018783	Weighted median	29	0.0234395	0.0227081	0.301974	-0.0210684	0.0679474	1.02372	0.979152	1.07031
ebi-a-GCST90018783	GCST90274781	C-X-C motif chemokine 11 levels	|| id:ebi-a-GCST90018783	MR Egger	29	0.022753	0.021791	0.305676	-0.0199573	0.0654633	1.02301	0.980241	1.06765
ebi-a-GCST90018783	GCST90274763	Caspase 8 levels	|| id:ebi-a-GCST90018783	Inverse variance weighted	29	0.0141436	0.0138385	0.306756	-0.0129797	0.041267	1.01424	0.987104	1.04213
ebi-a-GCST90018783	GCST90274793	Hepatocyte growth factor levels	|| id:ebi-a-GCST90018783	Inverse variance weighted	29	0.0164135	0.0160699	0.307071	-0.0150834	0.0479104	1.01655	0.98503	1.04908
ebi-a-GCST90018783	GCST90274817	Interleukin-8 levels	|| id:ebi-a-GCST90018783	MR Egger	29	0.0212544	0.0204366	0.307556	-0.0188013	0.0613102	1.02148	0.981374	1.06323
ebi-a-GCST90018783	GCST90274774	T-cell surface glycoprotein CD6 isoform levels	|| id:ebi-a-GCST90018783	Simple median	29	-0.0265226	0.0260303	0.308245	-0.077542	0.0244968	0.973826	0.925388	1.0248
ebi-a-GCST90018783	GCST90274795	Interleukin-10 levels	|| id:ebi-a-GCST90018783	Weighted median	29	0.0211374	0.0208587	0.310888	-0.0197457	0.0620205	1.02136	0.980448	1.06398
ebi-a-GCST90018783	GCST90274771	Natural killer cell receptor 2B4 levels	|| id:ebi-a-GCST90018783	Simple median	29	0.0225776	0.022389	0.313251	-0.0213048	0.0664601	1.02283	0.978921	1.06872
ebi-a-GCST90018783	GCST90274761	Axin-1 levels	|| id:ebi-a-GCST90018783	Weighted median	29	-0.0237428	0.0238592	0.319676	-0.0705068	0.0230211	0.976537	0.931921	1.02329
ebi-a-GCST90018783	GCST90274811	Interleukin-2 receptor subunit beta levels	|| id:ebi-a-GCST90018783	Inverse variance weighted	29	-0.0152814	0.0153791	0.320395	-0.0454244	0.0148617	0.984835	0.955592	1.01497
ebi-a-GCST90018783	GCST90274842	Tumor necrosis factor ligand superfamily member 14 levels	|| id:ebi-a-GCST90018783	Weighted median	29	0.0250151	0.0251816	0.320522	-0.0243409	0.074371	1.02533	0.975953	1.07721
ebi-a-GCST90018783	GCST90274810	Interleukin-24 levels	|| id:ebi-a-GCST90018783	Inverse variance weighted	29	-0.0152776	0.0153996	0.321158	-0.0454609	0.0149056	0.984838	0.955557	1.01502
ebi-a-GCST90018783	GCST90274815	Interleukin-6 levels	|| id:ebi-a-GCST90018783	Inverse variance weighted	29	0.0177328	0.0179471	0.323125	-0.0174436	0.0529092	1.01789	0.982708	1.05433
ebi-a-GCST90018783	GCST90274834	SIR2-like protein 2 levels	|| id:ebi-a-GCST90018783	Weighted median	29	-0.0208618	0.0213534	0.32858	-0.0627145	0.0209909	0.979354	0.939212	1.02121
ebi-a-GCST90018783	GCST90274783	C-X-C motif chemokine 6 levels	|| id:ebi-a-GCST90018783	Inverse variance weighted	29	0.0134477	0.0138885	0.332912	-0.0137737	0.0406692	1.01354	0.986321	1.04151
ebi-a-GCST90018783	GCST90274838	Transforming growth factor-alpha levels	|| id:ebi-a-GCST90018783	Inverse variance weighted	29	0.0133473	0.0137859	0.332951	-0.013673	0.0403677	1.01344	0.98642	1.04119
ebi-a-GCST90018783	GCST90274803	Interleukin-18 levels	|| id:ebi-a-GCST90018783	Simple median	29	0.0213025	0.0220351	0.333668	-0.0218863	0.0644913	1.02153	0.978351	1.06662
ebi-a-GCST90018783	GCST90274845	Thymic stromal lymphopoietin levels	|| id:ebi-a-GCST90018783	Inverse variance weighted	29	-0.0162887	0.0168573	0.333909	-0.0493291	0.0167516	0.983843	0.951868	1.01689
ebi-a-GCST90018783	GCST90274848	Vascular endothelial growth factor A levels	|| id:ebi-a-GCST90018783	Simple median	29	0.0210885	0.0219686	0.337087	-0.02197	0.0641471	1.02131	0.97827	1.06625
ebi-a-GCST90018783	GCST90274759	Adenosine Deaminase levels	|| id:ebi-a-GCST90018783	Simple median	29	0.0217747	0.0229095	0.341875	-0.0231279	0.0666774	1.02201	0.977137	1.06895
ebi-a-GCST90018783	GCST90274791	Fms-related tyrosine kinase 3 ligand levels	|| id:ebi-a-GCST90018783	Inverse variance weighted	29	-0.0144473	0.0153204	0.345676	-0.0444752	0.0155807	0.985657	0.956499	1.0157
ebi-a-GCST90018783	GCST90274769	C-C motif chemokine 28 levels	|| id:ebi-a-GCST90018783	Weighted median	29	-0.0202284	0.0217454	0.352248	-0.0628494	0.0223926	0.979975	0.939085	1.02265
ebi-a-GCST90018783	GCST90274834	SIR2-like protein 2 levels	|| id:ebi-a-GCST90018783	Simple median	29	0.0198238	0.021369	0.353568	-0.0220594	0.0617069	1.02002	0.978182	1.06365
ebi-a-GCST90018783	GCST90274848	Vascular endothelial growth factor A levels	|| id:ebi-a-GCST90018783	Weighted median	29	0.0205021	0.022107	0.353718	-0.0228277	0.0638319	1.02071	0.977431	1.06591
ebi-a-GCST90018783	GCST90274801	Interleukin-17A levels	|| id:ebi-a-GCST90018783	Simple median	29	-0.0242326	0.026481	0.360141	-0.0761353	0.0276701	0.976059	0.926691	1.02806
ebi-a-GCST90018783	GCST90274809	Interleukin-22 receptor subunit alpha-1 levels	|| id:ebi-a-GCST90018783	MR Egger	29	-0.0209786	0.0225386	0.360213	-0.0651541	0.023197	0.97924	0.936923	1.02347
ebi-a-GCST90018783	GCST90274829	Neurotrophin-3 levels	|| id:ebi-a-GCST90018783	MR Egger	29	-0.0190592	0.0206011	0.363081	-0.0594374	0.0213189	0.981121	0.942295	1.02155
ebi-a-GCST90018783	GCST90274775	CUB domain-containing protein 1 levels	|| id:ebi-a-GCST90018783	MR Egger	29	-0.0186307	0.0202669	0.366096	-0.0583539	0.0210925	0.981542	0.943316	1.02132
ebi-a-GCST90018783	GCST90274763	Caspase 8 levels	|| id:ebi-a-GCST90018783	Weighted median	29	0.0205291	0.0227568	0.367001	-0.0240743	0.0651324	1.02074	0.976213	1.0673
ebi-a-GCST90018783	GCST90274847	Urokinase-type plasminogen activator levels	|| id:ebi-a-GCST90018783	Weighted median	29	-0.0213752	0.0238198	0.369521	-0.0680621	0.0253117	0.978852	0.934202	1.02563
ebi-a-GCST90018783	GCST90274798	Interleukin-12 subunit beta levels	|| id:ebi-a-GCST90018783	Inverse variance weighted	29	0.0123428	0.0138214	0.371846	-0.0147472	0.0394328	1.01242	0.985361	1.04022
ebi-a-GCST90018783	GCST90274816	Interleukin-7 levels	|| id:ebi-a-GCST90018783	Weighted median	29	-0.0175536	0.0197592	0.374338	-0.0562816	0.0211744	0.9826	0.945273	1.0214
ebi-a-GCST90018783	GCST90274825	Macrophage inflammatory protein 1a levels	|| id:ebi-a-GCST90018783	MR Egger	29	0.0184765	0.0205629	0.376845	-0.0218269	0.0587799	1.01865	0.97841	1.06054
ebi-a-GCST90018783	GCST90274783	C-X-C motif chemokine 6 levels	|| id:ebi-a-GCST90018783	Weighted median	29	-0.0181294	0.0205656	0.378024	-0.0584379	0.0221791	0.982034	0.943237	1.02243
ebi-a-GCST90018783	GCST90274764	Eotaxin levels	|| id:ebi-a-GCST90018783	Inverse variance weighted	29	0.0129238	0.014698	0.379245	-0.0158843	0.0417319	1.01301	0.984241	1.04261
ebi-a-GCST90018783	GCST90274790	Fibroblast growth factor 5 levels	|| id:ebi-a-GCST90018783	Simple median	29	-0.0222635	0.0253739	0.380261	-0.0719963	0.0274693	0.977983	0.930534	1.02785
ebi-a-GCST90018783	GCST90274795	Interleukin-10 levels	|| id:ebi-a-GCST90018783	Simple median	29	-0.0209743	0.0240904	0.383947	-0.0681916	0.026243	0.979244	0.934082	1.02659
ebi-a-GCST90018783	GCST90274795	Interleukin-10 levels	|| id:ebi-a-GCST90018783	Inverse variance weighted	29	-0.0126483	0.0145493	0.384662	-0.041165	0.0158684	0.987431	0.959671	1.01599
ebi-a-GCST90018783	GCST90274814	Interleukin-5 levels	|| id:ebi-a-GCST90018783	MR Egger	29	0.0215201	0.0245333	0.388128	-0.0265652	0.0696054	1.02175	0.973785	1.07209
ebi-a-GCST90018783	GCST90274761	Axin-1 levels	|| id:ebi-a-GCST90018783	Simple median	29	0.0212922	0.0246961	0.388594	-0.0271121	0.0696965	1.02152	0.973252	1.07218
ebi-a-GCST90018783	GCST90274790	Fibroblast growth factor 5 levels	|| id:ebi-a-GCST90018783	MR Egger	29	0.019443	0.0222096	0.389061	-0.0240878	0.0629738	1.01963	0.9762	1.065
ebi-a-GCST90018783	GCST90274782	C-X-C motif chemokine 5 levels	|| id:ebi-a-GCST90018783	Inverse variance weighted	29	0.0119134	0.013883	0.390821	-0.0152972	0.039124	1.01198	0.984819	1.0399
ebi-a-GCST90018783	GCST90274793	Hepatocyte growth factor levels	|| id:ebi-a-GCST90018783	Weighted median	29	0.0189273	0.0222983	0.39598	-0.0247774	0.0626321	1.01911	0.975527	1.06464
ebi-a-GCST90018783	GCST90274818	Latency-associated peptide transforming growth factor beta 1 levels	|| id:ebi-a-GCST90018783	Weighted median	29	-0.0171673	0.0202264	0.396017	-0.056811	0.0224764	0.982979	0.944773	1.02273
ebi-a-GCST90018783	GCST90274814	Interleukin-5 levels	|| id:ebi-a-GCST90018783	Simple median	29	0.0202258	0.0238455	0.396325	-0.0265113	0.0669629	1.02043	0.973837	1.06926
ebi-a-GCST90018783	GCST90274811	Interleukin-2 receptor subunit beta levels	|| id:ebi-a-GCST90018783	Weighted median	29	-0.0217438	0.0257705	0.398811	-0.0722541	0.0287664	0.978491	0.930294	1.02918
ebi-a-GCST90018783	GCST90274763	Caspase 8 levels	|| id:ebi-a-GCST90018783	Simple median	29	0.0190703	0.0227971	0.402861	-0.025612	0.0637527	1.01925	0.974713	1.06583
ebi-a-GCST90018783	GCST90274803	Interleukin-18 levels	|| id:ebi-a-GCST90018783	Weighted median	29	0.0190944	0.0228632	0.403628	-0.0257174	0.0639062	1.01928	0.97461	1.06599
ebi-a-GCST90018783	GCST90274772	CD40L receptor levels	|| id:ebi-a-GCST90018783	Weighted median	29	-0.0162201	0.0194372	0.404005	-0.0543169	0.0218767	0.983911	0.947132	1.02212
ebi-a-GCST90018783	GCST90274758	Eukaryotic translation initiation factor 4E-binding protein 1 levels	|| id:ebi-a-GCST90018783	MR Egger	29	0.0173697	0.0204922	0.404098	-0.022795	0.0575344	1.01752	0.977463	1.05922
ebi-a-GCST90018783	GCST90274827	Matrix metalloproteinase-10 levels	|| id:ebi-a-GCST90018783	Inverse variance weighted	29	0.0141999	0.017027	0.404299	-0.0191729	0.0475728	1.0143	0.98101	1.04872
ebi-a-GCST90018783	GCST90274812	Interleukin-33 levels	|| id:ebi-a-GCST90018783	Inverse variance weighted	29	-0.0126053	0.0152564	0.408674	-0.0425078	0.0172972	0.987474	0.958383	1.01745
ebi-a-GCST90018783	GCST90274807	Interleukin-20 levels	|| id:ebi-a-GCST90018783	Inverse variance weighted	29	-0.0145548	0.0177117	0.411212	-0.0492697	0.0201601	0.985551	0.951924	1.02036
ebi-a-GCST90018783	GCST90274786	Protein S100-A12 levels	|| id:ebi-a-GCST90018783	Weighted median	29	0.0173247	0.0211083	0.411788	-0.0240476	0.0586969	1.01748	0.976239	1.06045
ebi-a-GCST90018783	GCST90274792	Glial cell line-derived neurotrophic factor levels	|| id:ebi-a-GCST90018783	Simple median	29	-0.0184613	0.0227461	0.417007	-0.0630437	0.0261211	0.981708	0.938902	1.02647
ebi-a-GCST90018783	GCST90274821	Monocyte chemoattractant protein-1 levels	|| id:ebi-a-GCST90018783	Inverse variance weighted	29	0.0114003	0.0140926	0.41854	-0.0162212	0.0390218	1.01147	0.98391	1.03979
ebi-a-GCST90018783	GCST90274830	Osteoprotegerin levels	|| id:ebi-a-GCST90018783	Inverse variance weighted	29	-0.0137004	0.0169567	0.419111	-0.0469356	0.0195348	0.986393	0.954149	1.01973
ebi-a-GCST90018783	GCST90274829	Neurotrophin-3 levels	|| id:ebi-a-GCST90018783	Weighted median	29	-0.0182075	0.0226449	0.42137	-0.0625915	0.0261764	0.981957	0.939327	1.02652
ebi-a-GCST90018783	GCST90274792	Glial cell line-derived neurotrophic factor levels	|| id:ebi-a-GCST90018783	Weighted median	29	-0.0191033	0.0239022	0.424159	-0.0659516	0.0277451	0.981078	0.936176	1.02813
ebi-a-GCST90018783	GCST90274841	Tumor necrosis factor receptor superfamily member 9 levels	|| id:ebi-a-GCST90018783	Weighted median	29	0.0201177	0.0251786	0.42429	-0.0292323	0.0694678	1.02032	0.971191	1.07194
ebi-a-GCST90018783	GCST90274790	Fibroblast growth factor 5 levels	|| id:ebi-a-GCST90018783	Inverse variance weighted	29	-0.0119617	0.0150225	0.425888	-0.0414058	0.0174825	0.98811	0.95944	1.01764
ebi-a-GCST90018783	GCST90274813	Interleukin-4 levels	|| id:ebi-a-GCST90018783	MR Egger	29	0.019969	0.0247504	0.426825	-0.0285419	0.0684798	1.02017	0.971862	1.07088
ebi-a-GCST90018783	GCST90274800	Interleukin-15 receptor subunit alpha levels	|| id:ebi-a-GCST90018783	MR Egger	29	0.0179298	0.0222634	0.427654	-0.0257064	0.061566	1.01809	0.974621	1.0635
ebi-a-GCST90018783	GCST90274824	Monocyte chemoattractant protein-4 levels	|| id:ebi-a-GCST90018783	Simple median	29	0.0174036	0.0219759	0.428395	-0.0256691	0.0604763	1.01756	0.974658	1.06234
ebi-a-GCST90018783	GCST90274816	Interleukin-7 levels	|| id:ebi-a-GCST90018783	Simple median	29	0.0181818	0.0230139	0.429506	-0.0269254	0.063289	1.01835	0.973434	1.06533
ebi-a-GCST90018783	GCST90274786	Protein S100-A12 levels	|| id:ebi-a-GCST90018783	Inverse variance weighted	29	0.0109029	0.0138528	0.431251	-0.0162486	0.0380543	1.01096	0.983883	1.03879
ebi-a-GCST90018783	GCST90274821	Monocyte chemoattractant protein-1 levels	|| id:ebi-a-GCST90018783	Weighted median	29	0.0163693	0.0213517	0.443289	-0.0254801	0.0582187	1.0165	0.974842	1.05995
ebi-a-GCST90018783	GCST90274814	Interleukin-5 levels	|| id:ebi-a-GCST90018783	Weighted median	29	0.018166	0.024262	0.454012	-0.0293875	0.0657196	1.01833	0.97104	1.06793
ebi-a-GCST90018783	GCST90274790	Fibroblast growth factor 5 levels	|| id:ebi-a-GCST90018783	Weighted median	29	0.0170355	0.0232529	0.46379	-0.0285402	0.0626112	1.01718	0.971863	1.06461
ebi-a-GCST90018783	GCST90274769	C-C motif chemokine 28 levels	|| id:ebi-a-GCST90018783	Simple median	29	0.0184466	0.025194	0.464058	-0.0309337	0.0678269	1.01862	0.96954	1.07018
ebi-a-GCST90018783	GCST90274798	Interleukin-12 subunit beta levels	|| id:ebi-a-GCST90018783	Weighted median	29	0.0167441	0.0234022	0.474304	-0.0291242	0.0626125	1.01689	0.971296	1.06461
ebi-a-GCST90018783	GCST90274847	Urokinase-type plasminogen activator levels	|| id:ebi-a-GCST90018783	Inverse variance weighted	29	-0.0115024	0.0161432	0.476142	-0.043143	0.0201383	0.988564	0.957774	1.02034
ebi-a-GCST90018783	GCST90274782	C-X-C motif chemokine 5 levels	|| id:ebi-a-GCST90018783	MR Egger	29	-0.0147584	0.0205624	0.479081	-0.0550607	0.0255438	0.98535	0.946428	1.02587
ebi-a-GCST90018783	GCST90274779	C-X-C motif chemokine 1 levels	|| id:ebi-a-GCST90018783	Inverse variance weighted	29	0.00972985	0.0138594	0.482656	-0.0174347	0.0368944	1.00978	0.982716	1.03758
ebi-a-GCST90018783	GCST90274823	Monocyte chemoattractant protein-3 levels	|| id:ebi-a-GCST90018783	MR Egger	29	-0.0167634	0.0235503	0.482686	-0.062922	0.0293952	0.983376	0.939017	1.02983
ebi-a-GCST90018783	GCST90274809	Interleukin-22 receptor subunit alpha-1 levels	|| id:ebi-a-GCST90018783	Weighted median	29	-0.0157026	0.0224485	0.484242	-0.0597018	0.0282965	0.98442	0.942045	1.0287
ebi-a-GCST90018783	GCST90274785	Delta and Notch-like epidermal growth factor-related receptor levels	|| id:ebi-a-GCST90018783	Inverse variance weighted	29	-0.00963614	0.0139538	0.489834	-0.0369856	0.0177134	0.99041	0.96369	1.01787
ebi-a-GCST90018783	GCST90274787	Fibroblast growth factor 19 levels	|| id:ebi-a-GCST90018783	MR Egger	29	0.0142919	0.0205189	0.492054	-0.0259251	0.0545089	1.01439	0.974408	1.05602
ebi-a-GCST90018783	GCST90274813	Interleukin-4 levels	|| id:ebi-a-GCST90018783	Weighted median	29	0.0151933	0.0223835	0.497282	-0.0286783	0.0590649	1.01531	0.971729	1.06084
ebi-a-GCST90018783	GCST90274836	Sulfotransferase 1A1 levels	|| id:ebi-a-GCST90018783	Inverse variance weighted	29	-0.0104954	0.0154642	0.497334	-0.0408052	0.0198144	0.989559	0.960016	1.02001
ebi-a-GCST90018783	GCST90274828	Neurturin levels	|| id:ebi-a-GCST90018783	Weighted median	29	-0.0168789	0.024886	0.497615	-0.0656555	0.0318977	0.983263	0.936453	1.03241
ebi-a-GCST90018783	GCST90274794	Interferon gamma levels	|| id:ebi-a-GCST90018783	Inverse variance weighted	29	-0.0102558	0.0151906	0.499585	-0.0400294	0.0195178	0.989797	0.960761	1.01971
ebi-a-GCST90018783	GCST90274796	Interleukin-10 receptor subunit alpha levels	|| id:ebi-a-GCST90018783	Weighted median	29	0.0164097	0.0245555	0.503961	-0.0317191	0.0645386	1.01655	0.968779	1.06667
ebi-a-GCST90018783	GCST90274812	Interleukin-33 levels	|| id:ebi-a-GCST90018783	Simple median	29	-0.0169332	0.0253892	0.504807	-0.066696	0.0328296	0.983209	0.93548	1.03337
ebi-a-GCST90018783	GCST90274801	Interleukin-17A levels	|| id:ebi-a-GCST90018783	Inverse variance weighted	29	-0.0112012	0.0168594	0.506443	-0.0442457	0.0218433	0.988861	0.956719	1.02208
ebi-a-GCST90018783	GCST90274846	Tumor necrosis factor ligand superfamily member 12 levels	|| id:ebi-a-GCST90018783	Weighted median	29	-0.0148051	0.0223435	0.507578	-0.0585983	0.0289881	0.985304	0.943085	1.02941
ebi-a-GCST90018783	GCST90274796	Interleukin-10 receptor subunit alpha levels	|| id:ebi-a-GCST90018783	MR Egger	29	-0.0164404	0.0244827	0.507599	-0.0644265	0.0315456	0.983694	0.937605	1.03205
ebi-a-GCST90018783	GCST90274760	Artemin levels	|| id:ebi-a-GCST90018783	Simple median	29	-0.0183703	0.0280469	0.512477	-0.0733422	0.0366016	0.981797	0.929283	1.03728
ebi-a-GCST90018783	GCST90274816	Interleukin-7 levels	|| id:ebi-a-GCST90018783	MR Egger	29	-0.0136613	0.0206586	0.514032	-0.0541521	0.0268296	0.986432	0.947288	1.02719
ebi-a-GCST90018783	GCST90274818	Latency-associated peptide transforming growth factor beta 1 levels	|| id:ebi-a-GCST90018783	Inverse variance weighted	29	0.00896334	0.0137703	0.5151	-0.0180265	0.0359531	1.009	0.982135	1.03661
ebi-a-GCST90018783	GCST90274804	interleukin-18 receptor 1 levels	|| id:ebi-a-GCST90018783	Simple median	29	0.0148148	0.0232441	0.523892	-0.0307437	0.0603733	1.01493	0.969724	1.06223
ebi-a-GCST90018783	GCST90274799	Interleukin-13 levels	|| id:ebi-a-GCST90018783	MR Egger	29	0.0155994	0.0243061	0.526422	-0.0320406	0.0632393	1.01572	0.968467	1.06528
ebi-a-GCST90018783	GCST90274832	Programmed cell death 1 ligand 1 levels	|| id:ebi-a-GCST90018783	Inverse variance weighted	29	0.00898007	0.0142384	0.528239	-0.0189271	0.0368872	1.00902	0.981251	1.03758
ebi-a-GCST90018783	GCST90274819	Leukemia inhibitory factor levels	|| id:ebi-a-GCST90018783	Weighted median	29	-0.0144557	0.0233264	0.535446	-0.0601755	0.0312641	0.985648	0.941599	1.03176
ebi-a-GCST90018783	GCST90274831	Oncostatin-M levels	|| id:ebi-a-GCST90018783	Simple median	29	-0.0149215	0.0243299	0.539679	-0.0626081	0.0327651	0.985189	0.939311	1.03331
ebi-a-GCST90018783	GCST90274797	Interleukin-10 receptor subunit beta levels	|| id:ebi-a-GCST90018783	MR Egger	29	0.0126268	0.020393	0.540993	-0.0273436	0.0525971	1.01271	0.973027	1.054
ebi-a-GCST90018783	GCST90274847	Urokinase-type plasminogen activator levels	|| id:ebi-a-GCST90018783	Simple median	29	-0.0139478	0.0228494	0.541581	-0.0587327	0.0308371	0.986149	0.942959	1.03132
ebi-a-GCST90018783	GCST90274846	Tumor necrosis factor ligand superfamily member 12 levels	|| id:ebi-a-GCST90018783	MR Egger	29	-0.0146052	0.0236687	0.542359	-0.0609957	0.0317854	0.985501	0.940827	1.0323
ebi-a-GCST90018783	GCST90274845	Thymic stromal lymphopoietin levels	|| id:ebi-a-GCST90018783	Simple median	29	-0.0160571	0.0264825	0.544296	-0.0679627	0.0358485	0.984071	0.934295	1.0365
ebi-a-GCST90018783	GCST90274841	Tumor necrosis factor receptor superfamily member 9 levels	|| id:ebi-a-GCST90018783	Simple median	29	0.016	0.0264167	0.54473	-0.0357768	0.0677768	1.01613	0.964856	1.07013
ebi-a-GCST90018783	GCST90274815	Interleukin-6 levels	|| id:ebi-a-GCST90018783	MR Egger	29	0.0164901	0.0270871	0.547758	-0.0366006	0.0695808	1.01663	0.964061	1.07206
ebi-a-GCST90018783	GCST90274841	Tumor necrosis factor receptor superfamily member 9 levels	|| id:ebi-a-GCST90018783	MR Egger	29	0.0164129	0.0274205	0.554453	-0.0373313	0.0701571	1.01655	0.963357	1.07268
ebi-a-GCST90018783	GCST90274777	Cystatin D levels	|| id:ebi-a-GCST90018783	Simple median	29	-0.0136164	0.0231512	0.55643	-0.0589928	0.0317599	0.986476	0.942714	1.03227
ebi-a-GCST90018783	GCST90274839	Tumor necrosis factor levels	|| id:ebi-a-GCST90018783	Weighted median	29	-0.014584	0.0248238	0.556868	-0.0632387	0.0340707	0.985522	0.938719	1.03466
ebi-a-GCST90018783	GCST90274817	Interleukin-8 levels	|| id:ebi-a-GCST90018783	Simple median	29	0.0130669	0.0224299	0.560187	-0.0308958	0.0570295	1.01315	0.969577	1.05869
ebi-a-GCST90018783	GCST90274795	Interleukin-10 levels	|| id:ebi-a-GCST90018783	MR Egger	29	0.0123735	0.0209889	0.560411	-0.0287647	0.0535116	1.01245	0.971645	1.05497
ebi-a-GCST90018783	GCST90274764	Eotaxin levels	|| id:ebi-a-GCST90018783	Simple median	29	0.0126999	0.0221864	0.567038	-0.0307853	0.0561852	1.01278	0.969684	1.05779
ebi-a-GCST90018783	GCST90274840	TNF-beta levels	|| id:ebi-a-GCST90018783	Simple median	29	-0.0154545	0.027154	0.569258	-0.0686763	0.0377673	0.984664	0.933629	1.03849
ebi-a-GCST90018783	GCST90274768	C-C motif chemokine 25 levels	|| id:ebi-a-GCST90018783	Weighted median	29	0.0125106	0.0220697	0.570806	-0.0307461	0.0557672	1.01259	0.969722	1.05735
ebi-a-GCST90018783	GCST90274776	Macrophage colony-stimulating factor 1 levels	|| id:ebi-a-GCST90018783	MR Egger	29	0.0139206	0.0242896	0.571313	-0.033687	0.0615283	1.01402	0.966874	1.06346
ebi-a-GCST90018783	GCST90274833	Stem cell factor levels	|| id:ebi-a-GCST90018783	Inverse variance weighted	29	-0.0191759	0.0339854	0.572591	-0.0857874	0.0474355	0.981007	0.917789	1.04858
ebi-a-GCST90018783	GCST90274830	Osteoprotegerin levels	|| id:ebi-a-GCST90018783	MR Egger	29	0.0141929	0.0249465	0.574104	-0.0347022	0.0630879	1.01429	0.965893	1.06512
ebi-a-GCST90018783	GCST90274774	T-cell surface glycoprotein CD6 isoform levels	|| id:ebi-a-GCST90018783	MR Egger	29	-0.014698	0.0260496	0.577253	-0.0657552	0.0363591	0.985409	0.93636	1.03703
ebi-a-GCST90018783	GCST90274844	TNF-related activation-induced cytokine levels	|| id:ebi-a-GCST90018783	Inverse variance weighted	29	0.00766309	0.0138248	0.579375	-0.0194336	0.0347598	1.00769	0.980754	1.03537
ebi-a-GCST90018783	GCST90274771	Natural killer cell receptor 2B4 levels	|| id:ebi-a-GCST90018783	Weighted median	29	-0.01164	0.021114	0.581431	-0.0530234	0.0297433	0.988427	0.948358	1.03019
ebi-a-GCST90018783	GCST90274780	C-X-C motif chemokine 10 levels	|| id:ebi-a-GCST90018783	Inverse variance weighted	29	0.00761365	0.0138439	0.582344	-0.0195204	0.0347477	1.00764	0.980669	1.03536
ebi-a-GCST90018783	GCST90274805	Interleukin-1-alpha levels	|| id:ebi-a-GCST90018783	Weighted median	29	-0.0132866	0.0241674	0.582476	-0.0606547	0.0340816	0.986801	0.941148	1.03467
ebi-a-GCST90018783	GCST90274779	C-X-C motif chemokine 1 levels	|| id:ebi-a-GCST90018783	Weighted median	29	-0.0111982	0.0205359	0.585548	-0.0514485	0.0290521	0.988864	0.949853	1.02948
ebi-a-GCST90018783	GCST90274789	Fibroblast growth factor 23 levels	|| id:ebi-a-GCST90018783	MR Egger	29	-0.0111107	0.0203588	0.58972	-0.0510139	0.0287924	0.988951	0.950265	1.02921
ebi-a-GCST90018783	GCST90274836	Sulfotransferase 1A1 levels	|| id:ebi-a-GCST90018783	Simple median	29	-0.013772	0.0255707	0.590174	-0.0638906	0.0363466	0.986322	0.938108	1.03702
ebi-a-GCST90018783	GCST90274787	Fibroblast growth factor 19 levels	|| id:ebi-a-GCST90018783	Inverse variance weighted	29	0.00735296	0.01388	0.596283	-0.0198518	0.0345577	1.00738	0.980344	1.03516
ebi-a-GCST90018783	GCST90274776	Macrophage colony-stimulating factor 1 levels	|| id:ebi-a-GCST90018783	Inverse variance weighted	29	0.0084715	0.0160288	0.59714	-0.0229449	0.0398879	1.00851	0.977316	1.04069
ebi-a-GCST90018783	GCST90274840	TNF-beta levels	|| id:ebi-a-GCST90018783	Weighted median	29	0.0132553	0.0251185	0.597701	-0.035977	0.0624876	1.01334	0.964662	1.06448
ebi-a-GCST90018783	GCST90274791	Fms-related tyrosine kinase 3 ligand levels	|| id:ebi-a-GCST90018783	Simple median	29	-0.0121967	0.0233194	0.600955	-0.0579027	0.0335093	0.987877	0.943742	1.03408
ebi-a-GCST90018783	GCST90274826	Matrix metalloproteinase-1 levels	|| id:ebi-a-GCST90018783	Inverse variance weighted	29	0.00720246	0.0138937	0.604181	-0.0200292	0.0344341	1.00723	0.98017	1.03503
ebi-a-GCST90018783	GCST90274827	Matrix metalloproteinase-10 levels	|| id:ebi-a-GCST90018783	Weighted median	29	0.0118773	0.0229191	0.6043	-0.0330441	0.0567988	1.01195	0.967496	1.05844
ebi-a-GCST90018783	GCST90274778	Fractalkine levels	|| id:ebi-a-GCST90018783	Simple median	29	-0.0124242	0.0240929	0.606077	-0.0596462	0.0347978	0.987653	0.942098	1.03541
ebi-a-GCST90018783	GCST90274760	Artemin levels	|| id:ebi-a-GCST90018783	Weighted median	29	0.013565	0.0264347	0.607845	-0.038247	0.065377	1.01366	0.962475	1.06756
ebi-a-GCST90018783	GCST90274820	Leukemia inhibitory factor receptor levels	|| id:ebi-a-GCST90018783	Inverse variance weighted	29	-0.0112313	0.0219685	0.609178	-0.0542895	0.0318269	0.988832	0.947158	1.03234
ebi-a-GCST90018783	GCST90274765	C-C motif chemokine 19 levels	|| id:ebi-a-GCST90018783	MR Egger	29	0.0111078	0.0214789	0.609264	-0.0309909	0.0532065	1.01117	0.969484	1.05465
ebi-a-GCST90018783	GCST90274837	STAM binding protein levels	|| id:ebi-a-GCST90018783	Inverse variance weighted	29	-0.00701201	0.0138058	0.61152	-0.0340713	0.0200473	0.993013	0.966503	1.02025
ebi-a-GCST90018783	GCST90274840	TNF-beta levels	|| id:ebi-a-GCST90018783	MR Egger	29	0.0144594	0.0281487	0.611656	-0.0407121	0.0696308	1.01456	0.960105	1.07211
ebi-a-GCST90018783	GCST90274788	Fibroblast growth factor 21 levels	|| id:ebi-a-GCST90018783	MR Egger	29	-0.0103446	0.0205004	0.61793	-0.0505255	0.0298362	0.989709	0.95073	1.03029
ebi-a-GCST90018783	GCST90274793	Hepatocyte growth factor levels	|| id:ebi-a-GCST90018783	Simple median	29	0.0113035	0.0227208	0.618839	-0.0332293	0.0558363	1.01137	0.967317	1.05742
ebi-a-GCST90018783	GCST90274767	C-C motif chemokine 23 levels	|| id:ebi-a-GCST90018783	Weighted median	29	0.0109812	0.02217	0.620376	-0.032472	0.0544344	1.01104	0.96805	1.05594
ebi-a-GCST90018783	GCST90274777	Cystatin D levels	|| id:ebi-a-GCST90018783	MR Egger	29	0.0114249	0.0229116	0.622063	-0.0334819	0.0563317	1.01149	0.967072	1.05795
ebi-a-GCST90018783	GCST90274843	TNF-related apoptosis-inducing ligand levels	|| id:ebi-a-GCST90018783	Simple median	29	-0.0107312	0.0218082	0.622669	-0.0534752	0.0320128	0.989326	0.947929	1.03253
ebi-a-GCST90018783	GCST90274791	Fms-related tyrosine kinase 3 ligand levels	|| id:ebi-a-GCST90018783	MR Egger	29	0.0109866	0.022288	0.626042	-0.0326979	0.0546711	1.01105	0.967831	1.05619
ebi-a-GCST90018783	GCST90274766	C-C motif chemokine 20 levels	|| id:ebi-a-GCST90018783	Simple median	29	-0.011544	0.023804	0.627704	-0.0581998	0.0351118	0.988522	0.943461	1.03574
ebi-a-GCST90018783	GCST90274810	Interleukin-24 levels	|| id:ebi-a-GCST90018783	MR Egger	29	0.0108747	0.0225	0.632763	-0.0332252	0.0549747	1.01093	0.967321	1.05651
ebi-a-GCST90018783	GCST90274778	Fractalkine levels	|| id:ebi-a-GCST90018783	Inverse variance weighted	29	0.00692054	0.0144962	0.633075	-0.021492	0.0353331	1.00694	0.978737	1.03596
ebi-a-GCST90018783	GCST90274801	Interleukin-17A levels	|| id:ebi-a-GCST90018783	Weighted median	29	0.010917	0.0230558	0.635855	-0.0342725	0.0561064	1.01098	0.966308	1.05771
ebi-a-GCST90018783	GCST90274835	Signaling lymphocytic activation molecule levels	|| id:ebi-a-GCST90018783	Weighted median	29	-0.0104313	0.0233459	0.65501	-0.0561893	0.0353268	0.989623	0.94536	1.03596
ebi-a-GCST90018783	GCST90274832	Programmed cell death 1 ligand 1 levels	|| id:ebi-a-GCST90018783	Simple median	29	0.010279	0.0231263	0.6567	-0.0350485	0.0556065	1.01033	0.965559	1.05718
ebi-a-GCST90018783	GCST90274789	Fibroblast growth factor 23 levels	|| id:ebi-a-GCST90018783	Inverse variance weighted	29	-0.00602104	0.0136442	0.659003	-0.0327636	0.0207216	0.993997	0.967767	1.02094
ebi-a-GCST90018783	GCST90274828	Neurturin levels	|| id:ebi-a-GCST90018783	Inverse variance weighted	29	-0.00748065	0.0171495	0.66269	-0.0410937	0.0261324	0.992547	0.959739	1.02648
ebi-a-GCST90018783	GCST90274799	Interleukin-13 levels	|| id:ebi-a-GCST90018783	Inverse variance weighted	29	0.00713039	0.0163471	0.662702	-0.02491	0.0391708	1.00716	0.975398	1.03995
ebi-a-GCST90018783	GCST90274808	Interleukin-20 receptor subunit alpha levels	|| id:ebi-a-GCST90018783	MR Egger	29	-0.00982808	0.0224838	0.665502	-0.0538964	0.0342402	0.99022	0.94753	1.03483
ebi-a-GCST90018783	GCST90274799	Interleukin-13 levels	|| id:ebi-a-GCST90018783	Simple median	29	0.0106061	0.02496	0.670893	-0.0383155	0.0595276	1.01066	0.962409	1.06134
ebi-a-GCST90018783	GCST90274843	TNF-related apoptosis-inducing ligand levels	|| id:ebi-a-GCST90018783	Inverse variance weighted	29	-0.00575768	0.0138054	0.676635	-0.0328163	0.021301	0.994259	0.967716	1.02153
ebi-a-GCST90018783	GCST90274759	Adenosine Deaminase levels	|| id:ebi-a-GCST90018783	MR Egger	29	0.00895269	0.0214614	0.679864	-0.0331116	0.051017	1.00899	0.967431	1.05234
ebi-a-GCST90018783	GCST90274798	Interleukin-12 subunit beta levels	|| id:ebi-a-GCST90018783	Simple median	29	0.00963987	0.0233615	0.679871	-0.0361487	0.0554284	1.00969	0.964497	1.05699
ebi-a-GCST90018783	GCST90274812	Interleukin-33 levels	|| id:ebi-a-GCST90018783	MR Egger	29	0.00921811	0.0224151	0.684138	-0.0347155	0.0531517	1.00926	0.96588	1.05459
ebi-a-GCST90018783	GCST90274811	Interleukin-2 receptor subunit beta levels	|| id:ebi-a-GCST90018783	MR Egger	29	-0.00942672	0.0229462	0.684449	-0.0544014	0.0355479	0.990618	0.947052	1.03619
ebi-a-GCST90018783	GCST90274775	CUB domain-containing protein 1 levels	|| id:ebi-a-GCST90018783	Weighted median	29	-0.00878762	0.0217123	0.685676	-0.0513437	0.0337685	0.991251	0.949952	1.03435
ebi-a-GCST90018783	GCST90274767	C-C motif chemokine 23 levels	|| id:ebi-a-GCST90018783	Simple median	29	0.00969697	0.0244535	0.691701	-0.0382319	0.0576258	1.00974	0.96249	1.05932
ebi-a-GCST90018783	GCST90274780	C-X-C motif chemokine 10 levels	|| id:ebi-a-GCST90018783	MR Egger	29	0.00823588	0.0208874	0.696458	-0.0327035	0.0491753	1.00827	0.967825	1.0504
ebi-a-GCST90018783	GCST90274779	C-X-C motif chemokine 1 levels	|| id:ebi-a-GCST90018783	MR Egger	29	-0.00807618	0.0205565	0.697495	-0.0483669	0.0322146	0.991956	0.952784	1.03274
ebi-a-GCST90018783	GCST90274777	Cystatin D levels	|| id:ebi-a-GCST90018783	Inverse variance weighted	29	-0.00577983	0.0154258	0.707893	-0.0360143	0.0244547	0.994237	0.964626	1.02476
ebi-a-GCST90018783	GCST90274826	Matrix metalloproteinase-1 levels	|| id:ebi-a-GCST90018783	Simple median	29	0.00811908	0.0216921	0.708191	-0.0343975	0.0506357	1.00815	0.966187	1.05194
ebi-a-GCST90018783	GCST90274760	Artemin levels	|| id:ebi-a-GCST90018783	Inverse variance weighted	29	-0.00610087	0.0165682	0.712704	-0.0385746	0.0263729	0.993918	0.96216	1.02672
ebi-a-GCST90018783	GCST90274812	Interleukin-33 levels	|| id:ebi-a-GCST90018783	Weighted median	29	-0.00849246	0.023925	0.722619	-0.0553855	0.0384006	0.991543	0.94612	1.03915
ebi-a-GCST90018783	GCST90274773	T-cell surface glycoprotein CD5 levels	|| id:ebi-a-GCST90018783	Simple median	29	-0.00834327	0.0236596	0.72436	-0.0547161	0.0380296	0.991691	0.946754	1.03876
ebi-a-GCST90018783	GCST90274840	TNF-beta levels	|| id:ebi-a-GCST90018783	Inverse variance weighted	29	0.00662641	0.0189507	0.72659	-0.030517	0.0437698	1.00665	0.969944	1.04474
ebi-a-GCST90018783	GCST90274837	STAM binding protein levels	|| id:ebi-a-GCST90018783	Simple median	29	-0.00773196	0.0222893	0.728674	-0.0514191	0.0359551	0.992298	0.949881	1.03661
ebi-a-GCST90018783	GCST90274835	Signaling lymphocytic activation molecule levels	|| id:ebi-a-GCST90018783	Simple median	29	-0.00823659	0.0237759	0.729022	-0.0548373	0.0383641	0.991797	0.946639	1.03911
ebi-a-GCST90018783	GCST90274811	Interleukin-2 receptor subunit beta levels	|| id:ebi-a-GCST90018783	Simple median	29	-0.00867052	0.0252768	0.731581	-0.0582131	0.040872	0.991367	0.943449	1.04172
ebi-a-GCST90018783	GCST90274779	C-X-C motif chemokine 1 levels	|| id:ebi-a-GCST90018783	Simple median	29	0.00776699	0.0226553	0.731724	-0.0366374	0.0521714	1.0078	0.964026	1.05356
ebi-a-GCST90018783	GCST90274836	Sulfotransferase 1A1 levels	|| id:ebi-a-GCST90018783	MR Egger	29	-0.00762716	0.0225474	0.737775	-0.0518201	0.0365658	0.992402	0.9495	1.03724
ebi-a-GCST90018783	GCST90274823	Monocyte chemoattractant protein-3 levels	|| id:ebi-a-GCST90018783	Inverse variance weighted	29	0.00532109	0.0162627	0.74352	-0.0265538	0.037196	1.00534	0.973796	1.0379
ebi-a-GCST90018783	GCST90274767	C-C motif chemokine 23 levels	|| id:ebi-a-GCST90018783	Inverse variance weighted	29	0.00573147	0.0175851	0.744479	-0.0287353	0.0401983	1.00575	0.971674	1.04102
ebi-a-GCST90018783	GCST90274784	C-X-C motif chemokine 9 levels	|| id:ebi-a-GCST90018783	Weighted median	29	-0.00703498	0.0218991	0.748025	-0.0499573	0.0358873	0.99299	0.95127	1.03654
ebi-a-GCST90018783	GCST90274819	Leukemia inhibitory factor levels	|| id:ebi-a-GCST90018783	MR Egger	29	-0.00728214	0.0224426	0.748076	-0.0512697	0.0367054	0.992744	0.950022	1.03739
ebi-a-GCST90018783	GCST90274797	Interleukin-10 receptor subunit beta levels	|| id:ebi-a-GCST90018783	Inverse variance weighted	29	0.00428228	0.0136636	0.753971	-0.0224984	0.031063	1.00429	0.977753	1.03155
ebi-a-GCST90018783	GCST90274816	Interleukin-7 levels	|| id:ebi-a-GCST90018783	Inverse variance weighted	29	0.00432949	0.0138997	0.755435	-0.022914	0.0315729	1.00434	0.977347	1.03208
ebi-a-GCST90018783	GCST90274794	Interferon gamma levels	|| id:ebi-a-GCST90018783	Simple median	29	-0.00781056	0.0261442	0.765131	-0.0590531	0.043432	0.99222	0.942657	1.04439
ebi-a-GCST90018783	GCST90274774	T-cell surface glycoprotein CD6 isoform levels	|| id:ebi-a-GCST90018783	Inverse variance weighted	29	-0.00513667	0.0173083	0.766638	-0.0390609	0.0287876	0.994876	0.961692	1.02921
ebi-a-GCST90018783	GCST90274770	C-C motif chemokine 4 levels	|| id:ebi-a-GCST90018783	Simple median	29	0.00692521	0.0234781	0.768021	-0.0390918	0.0529422	1.00695	0.961662	1.05437
ebi-a-GCST90018783	GCST90274761	Axin-1 levels	|| id:ebi-a-GCST90018783	MR Egger	29	-0.00668285	0.0224636	0.768364	-0.0507116	0.0373459	0.993339	0.950553	1.03805
ebi-a-GCST90018783	GCST90274825	Macrophage inflammatory protein 1a levels	|| id:ebi-a-GCST90018783	Simple median	29	0.00666667	0.0230507	0.772415	-0.0385126	0.051846	1.00669	0.96222	1.05321
ebi-a-GCST90018783	GCST90274844	TNF-related activation-induced cytokine levels	|| id:ebi-a-GCST90018783	Simple median	29	0.00635786	0.0221798	0.77438	-0.0371146	0.0498304	1.00638	0.963566	1.05109
ebi-a-GCST90018783	GCST90274772	CD40L receptor levels	|| id:ebi-a-GCST90018783	Inverse variance weighted	29	-0.00782822	0.0279295	0.779259	-0.06257	0.0469136	0.992202	0.939347	1.04803
ebi-a-GCST90018783	GCST90274784	C-X-C motif chemokine 9 levels	|| id:ebi-a-GCST90018783	MR Egger	29	0.00556351	0.020064	0.783671	-0.0337619	0.0448889	1.00558	0.966802	1.04591
ebi-a-GCST90018783	GCST90274833	Stem cell factor levels	|| id:ebi-a-GCST90018783	Simple median	29	-0.00727273	0.027039	0.787952	-0.0602692	0.0457237	0.992754	0.941511	1.04679
ebi-a-GCST90018783	GCST90274807	Interleukin-20 levels	|| id:ebi-a-GCST90018783	Simple median	29	0.00687285	0.0260564	0.791959	-0.0441978	0.0579435	1.0069	0.956765	1.05966
ebi-a-GCST90018783	GCST90274785	Delta and Notch-like epidermal growth factor-related receptor levels	|| id:ebi-a-GCST90018783	MR Egger	29	-0.00557725	0.0212135	0.794616	-0.0471558	0.0360013	0.994438	0.953939	1.03666
ebi-a-GCST90018783	GCST90274785	Delta and Notch-like epidermal growth factor-related receptor levels	|| id:ebi-a-GCST90018783	Simple median	29	0.00599993	0.0231128	0.795177	-0.0393011	0.051301	1.00602	0.961461	1.05264
ebi-a-GCST90018783	GCST90274776	Macrophage colony-stimulating factor 1 levels	|| id:ebi-a-GCST90018783	Simple median	29	-0.00608931	0.02385	0.798478	-0.0528353	0.0406566	0.993929	0.948536	1.04149
ebi-a-GCST90018783	GCST90274835	Signaling lymphocytic activation molecule levels	|| id:ebi-a-GCST90018783	MR Egger	29	-0.0061674	0.024139	0.800277	-0.0534799	0.0411451	0.993852	0.947925	1.042
ebi-a-GCST90018783	GCST90274797	Interleukin-10 receptor subunit beta levels	|| id:ebi-a-GCST90018783	Weighted median	29	0.00581842	0.02301	0.800373	-0.0392812	0.050918	1.00584	0.96148	1.05224
ebi-a-GCST90018783	GCST90274834	SIR2-like protein 2 levels	|| id:ebi-a-GCST90018783	Inverse variance weighted	29	-0.00342364	0.0138591	0.804883	-0.0305874	0.0237401	0.996582	0.969876	1.02402
ebi-a-GCST90018783	GCST90274815	Interleukin-6 levels	|| id:ebi-a-GCST90018783	Simple median	29	-0.00607533	0.0248824	0.807106	-0.0548449	0.0426942	0.993943	0.946632	1.04362
ebi-a-GCST90018783	GCST90274826	Matrix metalloproteinase-1 levels	|| id:ebi-a-GCST90018783	MR Egger	29	-0.00504534	0.0205148	0.807591	-0.0452543	0.0351636	0.994967	0.955754	1.03579
ebi-a-GCST90018783	GCST90274794	Interferon gamma levels	|| id:ebi-a-GCST90018783	Weighted median	29	-0.00555233	0.0234841	0.813099	-0.0515811	0.0404764	0.994463	0.949727	1.04131
ebi-a-GCST90018783	GCST90274796	Interleukin-10 receptor subunit alpha levels	|| id:ebi-a-GCST90018783	Simple median	29	0.00625301	0.0265688	0.813936	-0.0458219	0.0583279	1.00627	0.955212	1.06006
ebi-a-GCST90018783	GCST90274800	Interleukin-15 receptor subunit alpha levels	|| id:ebi-a-GCST90018783	Inverse variance weighted	29	0.00354062	0.0150745	0.814306	-0.0260054	0.0330866	1.00355	0.97433	1.03364
ebi-a-GCST90018783	GCST90274820	Leukemia inhibitory factor receptor levels	|| id:ebi-a-GCST90018783	Weighted median	29	-0.00595926	0.0257464	0.816957	-0.0564221	0.0445036	0.994058	0.94514	1.04551
ebi-a-GCST90018783	GCST90274789	Fibroblast growth factor 23 levels	|| id:ebi-a-GCST90018783	Simple median	29	0.00509276	0.0220586	0.817412	-0.038142	0.0483276	1.00511	0.962576	1.04951
ebi-a-GCST90018783	GCST90274766	C-C motif chemokine 20 levels	|| id:ebi-a-GCST90018783	Inverse variance weighted	29	0.00369896	0.0162223	0.819633	-0.0280968	0.0354947	1.00371	0.972294	1.03613
ebi-a-GCST90018783	GCST90274777	Cystatin D levels	|| id:ebi-a-GCST90018783	Weighted median	29	0.00511895	0.0224639	0.819744	-0.0389102	0.0491481	1.00513	0.961837	1.05038
ebi-a-GCST90018783	GCST90274817	Interleukin-8 levels	|| id:ebi-a-GCST90018783	Weighted median	29	0.00495636	0.0219884	0.821662	-0.038141	0.0480537	1.00497	0.962577	1.04923
ebi-a-GCST90018783	GCST90274820	Leukemia inhibitory factor receptor levels	|| id:ebi-a-GCST90018783	Simple median	29	-0.00606061	0.0269982	0.822382	-0.058977	0.0468558	0.993958	0.942728	1.04797
ebi-a-GCST90018783	GCST90274806	Interleukin-2 levels	|| id:ebi-a-GCST90018783	Inverse variance weighted	29	0.00411301	0.0188747	0.827498	-0.0328814	0.0411075	1.00412	0.967653	1.04196
ebi-a-GCST90018783	GCST90274831	Oncostatin-M levels	|| id:ebi-a-GCST90018783	Inverse variance weighted	29	0.00358119	0.0165501	0.828688	-0.028857	0.0360194	1.00359	0.971555	1.03668
ebi-a-GCST90018783	GCST90274822	Monocyte chemoattractant protein 2 levels	|| id:ebi-a-GCST90018783	Weighted median	29	0.00495982	0.0230494	0.829625	-0.040217	0.0501366	1.00497	0.960581	1.05141
ebi-a-GCST90018783	GCST90274794	Interferon gamma levels	|| id:ebi-a-GCST90018783	MR Egger	29	-0.00479444	0.0223428	0.831703	-0.0485863	0.0389975	0.995217	0.952575	1.03977
ebi-a-GCST90018783	GCST90274801	Interleukin-17A levels	|| id:ebi-a-GCST90018783	MR Egger	29	0.00508942	0.024813	0.839024	-0.043544	0.0537228	1.0051	0.95739	1.05519
ebi-a-GCST90018783	GCST90274805	Interleukin-1-alpha levels	|| id:ebi-a-GCST90018783	Inverse variance weighted	29	-0.00373164	0.0183755	0.839075	-0.0397477	0.0322844	0.996275	0.961032	1.03281
ebi-a-GCST90018783	GCST90274787	Fibroblast growth factor 19 levels	|| id:ebi-a-GCST90018783	Simple median	29	0.00463822	0.0230054	0.840218	-0.0404523	0.0497287	1.00465	0.960355	1.05099
ebi-a-GCST90018783	GCST90274825	Macrophage inflammatory protein 1a levels	|| id:ebi-a-GCST90018783	Inverse variance weighted	29	0.00278349	0.0138228	0.840409	-0.0243091	0.0298761	1.00279	0.975984	1.03033
ebi-a-GCST90018783	GCST90274821	Monocyte chemoattractant protein-1 levels	|| id:ebi-a-GCST90018783	Simple median	29	-0.00463822	0.023368	0.842665	-0.0504394	0.041163	0.995373	0.950812	1.04202
ebi-a-GCST90018783	GCST90274769	C-C motif chemokine 28 levels	|| id:ebi-a-GCST90018783	Inverse variance weighted	29	0.00318847	0.0162879	0.8448	-0.0287358	0.0351128	1.00319	0.971673	1.03574
ebi-a-GCST90018783	GCST90274846	Tumor necrosis factor ligand superfamily member 12 levels	|| id:ebi-a-GCST90018783	Simple median	29	-0.00436364	0.0227057	0.8476	-0.0488669	0.0401396	0.995646	0.952308	1.04096
ebi-a-GCST90018783	GCST90274784	C-X-C motif chemokine 9 levels	|| id:ebi-a-GCST90018783	Inverse variance weighted	29	-0.00253882	0.0134602	0.850393	-0.0289208	0.0238431	0.997464	0.971493	1.02413
ebi-a-GCST90018783	GCST90274805	Interleukin-1-alpha levels	|| id:ebi-a-GCST90018783	MR Egger	29	-0.00521936	0.0274462	0.850601	-0.0590139	0.0485752	0.994794	0.942694	1.04977
ebi-a-GCST90018783	GCST90274805	Interleukin-1-alpha levels	|| id:ebi-a-GCST90018783	Simple median	29	0.00470367	0.0251758	0.851792	-0.0446409	0.0540482	1.00471	0.956341	1.05554
ebi-a-GCST90018783	GCST90274804	interleukin-18 receptor 1 levels	|| id:ebi-a-GCST90018783	Weighted median	29	0.0041454	0.022469	0.853626	-0.0398938	0.0481846	1.00415	0.960892	1.04936
ebi-a-GCST90018783	GCST90274791	Fms-related tyrosine kinase 3 ligand levels	|| id:ebi-a-GCST90018783	Weighted median	29	0.00396207	0.0217877	0.855702	-0.0387419	0.046666	1.00397	0.961999	1.04777
ebi-a-GCST90018783	GCST90274758	Eukaryotic translation initiation factor 4E-binding protein 1 levels	|| id:ebi-a-GCST90018783	Weighted median	29	-0.00390418	0.0215956	0.856535	-0.0462315	0.0384232	0.996103	0.954821	1.03917
ebi-a-GCST90018783	GCST90274804	interleukin-18 receptor 1 levels	|| id:ebi-a-GCST90018783	MR Egger	29	0.0046659	0.0262812	0.860411	-0.0468452	0.056177	1.00468	0.954235	1.05778
ebi-a-GCST90018783	GCST90274822	Monocyte chemoattractant protein 2 levels	|| id:ebi-a-GCST90018783	MR Egger	29	-0.00361336	0.020478	0.861257	-0.0437503	0.0365236	0.996393	0.957193	1.0372
ebi-a-GCST90018783	GCST90274782	C-X-C motif chemokine 5 levels	|| id:ebi-a-GCST90018783	Weighted median	29	0.00345945	0.0199757	0.862507	-0.0356928	0.0426117	1.00347	0.964937	1.04353
ebi-a-GCST90018783	GCST90274767	C-C motif chemokine 23 levels	|| id:ebi-a-GCST90018783	MR Egger	29	0.00444859	0.0266611	0.868726	-0.0478071	0.0567043	1.00446	0.953318	1.05834
ebi-a-GCST90018783	GCST90274788	Fibroblast growth factor 21 levels	|| id:ebi-a-GCST90018783	Inverse variance weighted	29	-0.00227601	0.0138763	0.869714	-0.0294736	0.0249216	0.997727	0.970956	1.02523
ebi-a-GCST90018783	GCST90274762	beta-nerve growth factor levels	|| id:ebi-a-GCST90018783	Weighted median	29	0.00334092	0.0206715	0.871606	-0.0371753	0.0438571	1.00335	0.963507	1.04483
ebi-a-GCST90018783	GCST90274765	C-C motif chemokine 19 levels	|| id:ebi-a-GCST90018783	Simple median	29	0.00356824	0.022578	0.874425	-0.0406846	0.0478211	1.00357	0.960132	1.04898
ebi-a-GCST90018783	GCST90274806	Interleukin-2 levels	|| id:ebi-a-GCST90018783	MR Egger	29	0.00444073	0.0282346	0.876194	-0.050899	0.0597805	1.00445	0.950375	1.0616
ebi-a-GCST90018783	GCST90274760	Artemin levels	|| id:ebi-a-GCST90018783	MR Egger	29	-0.0037082	0.0247417	0.881976	-0.052202	0.0447856	0.996299	0.949137	1.0458
ebi-a-GCST90018783	GCST90274758	Eukaryotic translation initiation factor 4E-binding protein 1 levels	|| id:ebi-a-GCST90018783	Simple median	29	-0.00311634	0.0213088	0.883727	-0.0448816	0.0386489	0.996889	0.956111	1.03941
ebi-a-GCST90018783	GCST90274838	Transforming growth factor-alpha levels	|| id:ebi-a-GCST90018783	Simple median	29	0.00329257	0.022662	0.884482	-0.041125	0.0477101	1.0033	0.959709	1.04887
ebi-a-GCST90018783	GCST90274826	Matrix metalloproteinase-1 levels	|| id:ebi-a-GCST90018783	Weighted median	29	-0.00299095	0.0209072	0.886244	-0.0439691	0.0379872	0.997014	0.956983	1.03872
ebi-a-GCST90018783	GCST90274769	C-C motif chemokine 28 levels	|| id:ebi-a-GCST90018783	MR Egger	29	-0.00337755	0.0247885	0.892631	-0.051963	0.0452079	0.996628	0.949364	1.04625
ebi-a-GCST90018783	GCST90274772	CD40L receptor levels	|| id:ebi-a-GCST90018783	MR Egger	29	0.0057567	0.042382	0.892964	-0.077312	0.0888254	1.00577	0.925601	1.09289
ebi-a-GCST90018783	GCST90274800	Interleukin-15 receptor subunit alpha levels	|| id:ebi-a-GCST90018783	Simple median	29	0.00338295	0.0254066	0.894073	-0.0464141	0.05318	1.00339	0.954647	1.05462
ebi-a-GCST90018783	GCST90274846	Tumor necrosis factor ligand superfamily member 12 levels	|| id:ebi-a-GCST90018783	Inverse variance weighted	29	-0.00206935	0.0157513	0.895478	-0.032942	0.0288033	0.997933	0.967595	1.02922
ebi-a-GCST90018783	GCST90274759	Adenosine Deaminase levels	|| id:ebi-a-GCST90018783	Inverse variance weighted	29	0.00185348	0.0142521	0.896527	-0.0260805	0.0297875	1.00186	0.974257	1.03024
ebi-a-GCST90018783	GCST90274806	Interleukin-2 levels	|| id:ebi-a-GCST90018783	Weighted median	29	-0.00303281	0.0234797	0.897225	-0.0490531	0.0429874	0.996972	0.952131	1.04392
ebi-a-GCST90018783	GCST90274786	Protein S100-A12 levels	|| id:ebi-a-GCST90018783	Simple median	29	-0.0029843	0.0231562	0.897455	-0.0483704	0.0424018	0.99702	0.952781	1.04331
ebi-a-GCST90018783	GCST90274810	Interleukin-24 levels	|| id:ebi-a-GCST90018783	Weighted median	29	-0.00321328	0.0250248	0.897829	-0.052262	0.0458354	0.996792	0.94908	1.0469
ebi-a-GCST90018783	GCST90274783	C-X-C motif chemokine 6 levels	|| id:ebi-a-GCST90018783	MR Egger	29	0.00262174	0.0205569	0.899461	-0.0376698	0.0429132	1.00263	0.963031	1.04385
ebi-a-GCST90018783	GCST90274765	C-C motif chemokine 19 levels	|| id:ebi-a-GCST90018783	Weighted median	29	0.0028873	0.0230634	0.900373	-0.0423169	0.0480915	1.00289	0.958566	1.04927
ebi-a-GCST90018783	GCST90274802	Interleukin-17C levels	|| id:ebi-a-GCST90018783	MR Egger	29	0.00281309	0.0224066	0.901021	-0.0411039	0.0467301	1.00282	0.959729	1.04784
ebi-a-GCST90018783	GCST90274766	C-C motif chemokine 20 levels	|| id:ebi-a-GCST90018783	MR Egger	29	0.00303898	0.0244093	0.901841	-0.0448032	0.0508812	1.00304	0.956186	1.0522
ebi-a-GCST90018783	GCST90274820	Leukemia inhibitory factor receptor levels	|| id:ebi-a-GCST90018783	MR Egger	29	-0.00381532	0.0331179	0.909136	-0.0687265	0.0610959	0.996192	0.933582	1.063
ebi-a-GCST90018783	GCST90274813	Interleukin-4 levels	|| id:ebi-a-GCST90018783	Inverse variance weighted	29	0.00192106	0.016923	0.90962	-0.0312479	0.0350901	1.00192	0.969235	1.03571
ebi-a-GCST90018783	GCST90274830	Osteoprotegerin levels	|| id:ebi-a-GCST90018783	Simple median	29	0.00265252	0.0235352	0.910265	-0.0434765	0.0487816	1.00266	0.957455	1.04999
ebi-a-GCST90018783	GCST90274828	Neurturin levels	|| id:ebi-a-GCST90018783	Simple median	29	0.00283516	0.0266679	0.915334	-0.049434	0.0551043	1.00284	0.951768	1.05665
ebi-a-GCST90018783	GCST90274844	TNF-related activation-induced cytokine levels	|| id:ebi-a-GCST90018783	MR Egger	29	-0.00218612	0.0206657	0.916535	-0.0426909	0.0383186	0.997816	0.958208	1.03906
ebi-a-GCST90018783	GCST90274806	Interleukin-2 levels	|| id:ebi-a-GCST90018783	Simple median	29	0.0026455	0.0269595	0.92183	-0.0501951	0.0554861	1.00265	0.951044	1.05705
ebi-a-GCST90018783	GCST90274818	Latency-associated peptide transforming growth factor beta 1 levels	|| id:ebi-a-GCST90018783	MR Egger	29	-0.00197285	0.020439	0.923817	-0.0420333	0.0380876	0.998029	0.958838	1.03882
ebi-a-GCST90018783	GCST90274761	Axin-1 levels	|| id:ebi-a-GCST90018783	Inverse variance weighted	29	-0.00143852	0.0153481	0.925327	-0.0315208	0.0286437	0.998563	0.968971	1.02906
ebi-a-GCST90018783	GCST90274765	C-C motif chemokine 19 levels	|| id:ebi-a-GCST90018783	Inverse variance weighted	29	0.0012913	0.014322	0.928159	-0.0267799	0.0293624	1.00129	0.973576	1.0298
ebi-a-GCST90018783	GCST90274772	CD40L receptor levels	|| id:ebi-a-GCST90018783	Simple median	29	0.00194175	0.0219193	0.929411	-0.0410201	0.0449035	1.00194	0.95981	1.04593
ebi-a-GCST90018783	GCST90274823	Monocyte chemoattractant protein-3 levels	|| id:ebi-a-GCST90018783	Simple median	29	0.00238663	0.0293504	0.935191	-0.0551401	0.0599134	1.00239	0.946353	1.06174
ebi-a-GCST90018783	GCST90274771	Natural killer cell receptor 2B4 levels	|| id:ebi-a-GCST90018783	MR Egger	29	0.00164771	0.0205467	0.936675	-0.0386238	0.0419192	1.00165	0.962113	1.04281
ebi-a-GCST90018783	GCST90274809	Interleukin-22 receptor subunit alpha-1 levels	|| id:ebi-a-GCST90018783	Inverse variance weighted	29	-0.00118587	0.0154313	0.938744	-0.0314311	0.0290594	0.998815	0.969058	1.02949
ebi-a-GCST90018783	GCST90274781	C-X-C motif chemokine 11 levels	|| id:ebi-a-GCST90018783	Weighted median	29	-0.00164351	0.0219527	0.940321	-0.0446709	0.0413838	0.998358	0.956312	1.04225
ebi-a-GCST90018783	GCST90274837	STAM binding protein levels	|| id:ebi-a-GCST90018783	MR Egger	29	-0.00150758	0.0205381	0.942026	-0.0417623	0.0387472	0.998494	0.959098	1.03951
ebi-a-GCST90018783	GCST90274841	Tumor necrosis factor receptor superfamily member 9 levels	|| id:ebi-a-GCST90018783	Inverse variance weighted	29	0.00133111	0.0185848	0.942901	-0.035095	0.0377572	1.00133	0.965514	1.03848
ebi-a-GCST90018783	GCST90274843	TNF-related apoptosis-inducing ligand levels	|| id:ebi-a-GCST90018783	MR Egger	29	-0.00142852	0.0205144	0.944997	-0.0416367	0.0387797	0.998573	0.959218	1.03954
ebi-a-GCST90018783	GCST90274785	Delta and Notch-like epidermal growth factor-related receptor levels	|| id:ebi-a-GCST90018783	Weighted median	29	0.00147813	0.0222646	0.947068	-0.0421605	0.0451168	1.00148	0.958716	1.04615
ebi-a-GCST90018783	GCST90274830	Osteoprotegerin levels	|| id:ebi-a-GCST90018783	Weighted median	29	0.00148192	0.0227859	0.948145	-0.0431785	0.0461424	1.00148	0.95774	1.04722
ebi-a-GCST90018783	GCST90274808	Interleukin-20 receptor subunit alpha levels	|| id:ebi-a-GCST90018783	Inverse variance weighted	29	-0.00088573	0.0153581	0.95401	-0.0309876	0.0292162	0.999115	0.969488	1.02965
ebi-a-GCST90018783	GCST90274822	Monocyte chemoattractant protein 2 levels	|| id:ebi-a-GCST90018783	Inverse variance weighted	29	-0.000750773	0.0138654	0.956818	-0.027927	0.0264255	0.99925	0.972459	1.02678
ebi-a-GCST90018783	GCST90274844	TNF-related activation-induced cytokine levels	|| id:ebi-a-GCST90018783	Weighted median	29	-0.00105653	0.0218518	0.961437	-0.043886	0.0417729	0.998944	0.957063	1.04266
ebi-a-GCST90018783	GCST90274780	C-X-C motif chemokine 10 levels	|| id:ebi-a-GCST90018783	Weighted median	29	0.00118632	0.0246666	0.961641	-0.0471601	0.0495328	1.00119	0.953935	1.05078
ebi-a-GCST90018783	GCST90274766	C-C motif chemokine 20 levels	|| id:ebi-a-GCST90018783	Weighted median	29	0.000991295	0.0219608	0.963996	-0.0420519	0.0440345	1.00099	0.95882	1.04502
ebi-a-GCST90018783	GCST90274759	Adenosine Deaminase levels	|| id:ebi-a-GCST90018783	Weighted median	29	-0.00102497	0.0228313	0.964193	-0.0457744	0.0437245	0.998976	0.955257	1.04469
ebi-a-GCST90018783	GCST90274813	Interleukin-4 levels	|| id:ebi-a-GCST90018783	Simple median	29	-0.00109131	0.0256042	0.966003	-0.0512755	0.0490929	0.998909	0.950017	1.05032
ebi-a-GCST90018783	GCST90274802	Interleukin-17C levels	|| id:ebi-a-GCST90018783	Weighted median	29	-0.000986441	0.024193	0.967476	-0.0484048	0.0464319	0.999014	0.952748	1.04753
ebi-a-GCST90018783	GCST90274827	Matrix metalloproteinase-10 levels	|| id:ebi-a-GCST90018783	Simple median	29	0.000970874	0.023877	0.967566	-0.045828	0.0477697	1.00097	0.955206	1.04893
ebi-a-GCST90018783	GCST90274788	Fibroblast growth factor 21 levels	|| id:ebi-a-GCST90018783	Simple median	29	-0.000810045	0.0214718	0.969906	-0.0428949	0.0412748	0.99919	0.958012	1.04214
ebi-a-GCST90018783	GCST90274780	C-X-C motif chemokine 10 levels	|| id:ebi-a-GCST90018783	Simple median	29	0.000810045	0.0228447	0.971714	-0.0439656	0.0455857	1.00081	0.956987	1.04664
ebi-a-GCST90018783	GCST90274822	Monocyte chemoattractant protein 2 levels	|| id:ebi-a-GCST90018783	Simple median	29	-0.00076864	0.0233374	0.973726	-0.0465099	0.0449726	0.999232	0.954555	1.046
ebi-a-GCST90018783	GCST90274843	TNF-related apoptosis-inducing ligand levels	|| id:ebi-a-GCST90018783	Weighted median	29	-0.000712089	0.0231971	0.975511	-0.0461784	0.0447542	0.999288	0.954872	1.04577
ebi-a-GCST90018783	GCST90274799	Interleukin-13 levels	|| id:ebi-a-GCST90018783	Weighted median	29	0.000658168	0.0237611	0.977902	-0.0459135	0.0472298	1.00066	0.955125	1.04836
ebi-a-GCST90018783	GCST90274788	Fibroblast growth factor 21 levels	|| id:ebi-a-GCST90018783	Weighted median	29	-0.000288636	0.0219861	0.989526	-0.0433813	0.0428041	0.999711	0.957546	1.04373
ebi-a-GCST90018783	GCST90274808	Interleukin-20 receptor subunit alpha levels	|| id:ebi-a-GCST90018783	Weighted median	29	-0.000265234	0.0253413	0.991649	-0.0499341	0.0494036	0.999735	0.951292	1.05064
ebi-a-GCST90018783	GCST90274804	interleukin-18 receptor 1 levels	|| id:ebi-a-GCST90018783	Inverse variance weighted	29	-0.000105804	0.0174113	0.995152	-0.034232	0.0340204	0.999894	0.966347	1.03461
ebi-a-GCST90018783	GCST90274834	SIR2-like protein 2 levels	|| id:ebi-a-GCST90018783	MR Egger	29	4.29713e-05	0.0205628	0.998348	-0.04026	0.040346	1.00004	0.96054	1.04117
ebi-a-GCST90018783	GCST90274762	beta-nerve growth factor levels	|| id:ebi-a-GCST90018783	MR Egger	29	-3.07425e-05	0.0202574	0.9988	-0.0397353	0.0396739	0.999969	0.961044	1.04047
ebi-a-GCST90018783	GCST90274797	Interleukin-10 receptor subunit beta levels	|| id:ebi-a-GCST90018783	Simple median	29	0	0.0223393	1	-0.0437851	0.0437851	1	0.95716	1.04476
Heterogenity Analysis
id.exposure	id.outcome	outcome	exposure	method	Q	Q_df	Q_pval
ebi-a-GCST90018783	GCST90274792	Glial cell line-derived neurotrophic factor levels	|| id:ebi-a-GCST90018783	Inverse variance weighted	26.4201	28	0.549965
ebi-a-GCST90018783	GCST90274792	Glial cell line-derived neurotrophic factor levels	|| id:ebi-a-GCST90018783	MR Egger	25.9286	27	0.522563
ebi-a-GCST90018783	GCST90274824	Monocyte chemoattractant protein-4 levels	|| id:ebi-a-GCST90018783	Inverse variance weighted	26.7371	28	0.532595
ebi-a-GCST90018783	GCST90274824	Monocyte chemoattractant protein-4 levels	|| id:ebi-a-GCST90018783	MR Egger	25.6885	27	0.535937
ebi-a-GCST90018783	GCST90274839	Tumor necrosis factor levels	|| id:ebi-a-GCST90018783	Inverse variance weighted	25.4449	28	0.60353
ebi-a-GCST90018783	GCST90274839	Tumor necrosis factor levels	|| id:ebi-a-GCST90018783	MR Egger	25.4313	27	0.550307
Pleiotropy Analysis
ebi-a-GCST90018783	GCST90274792	Glial cell line-derived neurotrophic factor levels	|| id:ebi-a-GCST90018783	0.00321707	0.00458907	0.489284
ebi-a-GCST90018783	GCST90274824	Monocyte chemoattractant protein-4 levels	|| id:ebi-a-GCST90018783	-0.00472089	0.00461009	0.314907
ebi-a-GCST90018783	GCST90274839	Tumor necrosis factor levels	|| id:ebi-a-GCST90018783	0.000598586	0.00513514	0.908066

## Sheet: Supplementary Table S3
	logFC	P.Value	padj	mean_CON	mean_AA	qvalue	color
FKBP5	-2.42377	7.5089e-31	1.16921e-26	992.394	184.926	1.16921e-26	downregulate
ERRFI1	-1.97857	1.23628e-29	9.62502e-26	399.533	100.998	9.62502e-26	downregulate
ARNTL	-2.46541	4.68852e-29	2.4335e-25	76.4308	13.8249	2.4335e-25	downregulate
BMP1	-1.37252	9.97398e-27	3.1061e-23	176.575	68.2694	3.1061e-23	downregulate
TNC	-2.86384	8.00842e-27	3.1061e-23	1510.79	207.565	3.1061e-23	downregulate
ISM1	-3.61539	3.79629e-25	9.85202e-22	53.6436	4.30207	9.85202e-22	downregulate
GALNT15	-2.25587	1.76084e-24	3.91686e-21	717.368	150.095	3.91686e-21	downregulate
CRISPLD1	1.9291	1.34974e-22	2.6271e-19	586.215	2232.34	2.6271e-19	upregulate
TIMP4	-2.20063	8.61725e-22	1.49088e-18	569.654	124.05	1.49088e-18	downregulate
CX3CR1	3.05958	2.674e-20	4.16369e-17	5.29418	45.2249	4.16369e-17	upregulate
SLC19A2	-1.83159	4.2651e-20	6.03745e-17	47.9854	13.6167	6.03745e-17	downregulate
HIF3A	-1.59695	6.50705e-20	8.44343e-17	245.549	81.2477	8.44343e-17	downregulate
HMCN1	1.24387	5.63523e-19	6.74971e-16	1038.72	2459.55	6.74971e-16	upregulate
ITGA5	-1.80541	3.64487e-18	4.05388e-15	1872.82	535.81	4.05388e-15	downregulate
PER2	1.40307	5.25027e-18	5.42281e-15	73.1426	193.37	5.42281e-15	upregulate
SYNE2	-0.874548	5.57221e-18	5.42281e-15	964.818	525.96	5.42281e-15	downregulate
PER3	1.63996	1.08654e-17	9.95203e-15	81.2144	253.368	9.95203e-15	upregulate
SLC11A1	-2.56955	3.08717e-17	2.67058e-14	51.3397	8.75917	2.67058e-14	downregulate
NAV1	-0.849563	3.38804e-17	2.77659e-14	920.48	510.925	2.77659e-14	downregulate
SERPINA3	-4.11812	4.99104e-17	3.88577e-14	676.143	38.9891	3.88577e-14	downregulate
VCAM1	2.42767	5.82934e-17	4.32232e-14	37.1903	200.946	4.32232e-14	upregulate
BACH2	1.66606	7.24856e-17	5.13033e-14	16.0142	50.8915	5.13033e-14	upregulate
NFIL3	-1.6501	1.00749e-16	6.82073e-14	71.6908	22.837	6.82073e-14	downregulate
ADAMTSL1	1.03563	1.29732e-16	8.4169e-14	192.542	394.696	8.4169e-14	upregulate
CEBPD	-1.69138	2.1204e-16	1.32067e-13	54.5766	17.0582	1.32067e-13	downregulate
AFF2	-3.03772	5.95956e-16	3.56909e-13	28.3551	3.58198	3.56909e-13	downregulate
HLA-DPA1	1.96826	7.7278e-16	4.45665e-13	21.8859	86.8134	4.45665e-13	upregulate
ANTXR1	1.12863	1.27199e-15	7.07361e-13	948.179	2073.23	7.07361e-13	upregulate
THSD7B	1.84784	1.38603e-15	7.44204e-13	20.9808	75.8103	7.44204e-13	upregulate
PHYHIP	-2.83471	2.91092e-15	1.51086e-12	82.1105	11.5758	1.51086e-12	downregulate
CD83	2.55997	3.34088e-15	1.67809e-12	6.72954	40.6339	1.67809e-12	upregulate
GLUL	-1.26304	5.7432e-15	2.79461e-12	2072.4	863.66	2.79461e-12	downregulate
FCN3	-3.47941	2.18343e-14	1.03025e-11	21.7855	1.99196	1.03025e-11	downregulate
KLF9	-1.04339	2.40864e-14	1.10309e-11	156.526	75.6295	1.10309e-11	downregulate
CXCL10	3.0156	5.83548e-14	2.59612e-11	2.00355	16.7068	2.59612e-11	upregulate
COL7A1	-1.58623	9.35731e-14	4.03406e-11	48.0483	16.0361	4.03406e-11	downregulate
HDAC9	1.24325	9.84486e-14	4.03406e-11	108.216	255.978	4.03406e-11	upregulate
STK17B	-1.36387	9.78464e-14	4.03406e-11	82.6813	32.059	4.03406e-11	downregulate
CNR1	-2.21213	1.04192e-13	4.15994e-11	26.9919	5.82408	4.15994e-11	downregulate
THRB	1.12701	2.88957e-13	1.12484e-10	361.399	789.191	1.12484e-10	upregulate
ALDH1L1	-1.40374	4.35108e-13	1.65246e-10	298.172	112.659	1.65246e-10	downregulate
OGN	1.28724	5.30984e-13	1.96856e-10	617.692	1507.26	1.96856e-10	upregulate
SLC26A6	-0.993426	5.62845e-13	2.03815e-10	228.78	114.833	2.03815e-10	downregulate
MYH10	1.6794	9.59674e-13	3.39616e-10	6027.62	19306.2	3.39616e-10	upregulate
BTN3A1	1.35137	1.43157e-12	4.95356e-10	22.0363	55.9776	4.95356e-10	upregulate
PGAP2	1.0895	1.53561e-12	5.19803e-10	23.5773	50.7767	5.19803e-10	upregulate
NHS	1.18914	1.6047e-12	5.31635e-10	97.7924	223.035	5.31635e-10	upregulate
HIP1R	-1.35192	2.45887e-12	7.97646e-10	209.978	82.1417	7.97646e-10	downregulate
CIART	1.68802	2.72539e-12	8.66062e-10	27.4341	88.8809	8.66062e-10	upregulate
CPM	-1.58856	3.01049e-12	9.37526e-10	51.5444	17.2804	9.37526e-10	downregulate
USP54	-1.08002	3.37681e-12	1.03099e-09	116.268	54.6933	1.03099e-09	downregulate
COL21A1	1.3972	6.18614e-12	1.85239e-09	273.712	720.768	1.85239e-09	upregulate
ZFP36L2	-0.843823	6.41981e-12	1.88609e-09	254.062	141.478	1.88609e-09	downregulate
MT1X	-2.13324	6.96021e-12	2.00699e-09	357.601	81.5367	2.00699e-09	downregulate
SOCS2	-1.66696	9.47277e-12	2.68183e-09	44.3486	13.6702	2.68183e-09	downregulate
ARRDC2	-1.27773	9.99901e-12	2.78026e-09	159.46	65.9893	2.78026e-09	downregulate
ADPRHL1	-2.16187	1.40211e-11	3.83022e-09	86.5619	19.4442	3.83022e-09	downregulate
ELL2	-1.31977	1.66772e-11	4.47726e-09	169.161	67.9324	4.47726e-09	downregulate
MAP3K6	-0.757451	2.16182e-11	5.70538e-09	173.307	102.753	5.70538e-09	downregulate
SLC24A4	1.71767	2.20688e-11	5.72723e-09	29.757	98.4611	5.72723e-09	upregulate
IRAK3	-0.847418	2.59053e-11	6.61266e-09	98.5086	54.6265	6.61266e-09	downregulate
HPCAL1	-1.55191	2.79115e-11	7.00984e-09	61.3975	20.7606	7.00984e-09	downregulate
DMAC1	0.830768	3.37804e-11	8.34912e-09	53.9388	96.111	8.34912e-09	upregulate
CCN3	1.56289	3.57087e-11	8.55544e-09	2165.96	6399.31	8.55544e-09	upregulate
FOXO1	-0.935057	3.57141e-11	8.55544e-09	206.58	108.062	8.55544e-09	downregulate
HLA-DPB1	1.35695	4.06012e-11	9.5788e-09	24.4501	63.5578	9.5788e-09	upregulate
MAP3K7CL	1.43493	4.16029e-11	9.66864e-09	58.7287	159.406	9.66864e-09	upregulate
RHOB	-1.31954	4.23306e-11	9.69308e-09	453.281	181.422	9.69308e-09	downregulate
CCDC144NL-AS1	2.45955	4.6842e-11	1.02729e-08	5.46187	29.9542	1.02729e-08	upregulate
CYP4B1	-2.25237	4.64354e-11	1.02729e-08	52.5097	11.088	1.02729e-08	downregulate
LOC339260	2.45955	4.6842e-11	1.02729e-08	5.46187	29.9542	1.02729e-08	upregulate
TMOD1	-0.931266	4.96345e-11	1.07342e-08	276.008	144.592	1.07342e-08	downregulate
CCL3	2.93263	5.67818e-11	1.1948e-08	1.70505	13.0493	1.1948e-08	upregulate
LRRC17	1.32176	5.66039e-11	1.1948e-08	52.3168	130.802	1.1948e-08	upregulate
HS3ST2	-2.35097	6.01127e-11	1.24802e-08	36.8937	7.32942	1.24802e-08	downregulate
CEMIP	2.4008	6.19399e-11	1.25413e-08	6.665	35.3586	1.25413e-08	upregulate
MTTP	2.0649	6.20179e-11	1.25413e-08	5.6462	23.7448	1.25413e-08	upregulate
MYO5B	1.33975	6.34906e-11	1.26745e-08	43.7265	110.462	1.26745e-08	upregulate
DHRS1	0.767525	6.5598e-11	1.29294e-08	91.4424	155.69	1.29294e-08	upregulate
CRELD1	1.01717	6.97283e-11	1.35717e-08	201.566	408.004	1.35717e-08	upregulate
CORO6	-1.56687	8.93719e-11	1.67664e-08	67.4058	22.4432	1.67664e-08	downregulate
PPFIBP2	0.817058	8.92319e-11	1.67664e-08	84.8856	149.534	1.67664e-08	upregulate
SCG2	3.05582	8.73923e-11	1.67664e-08	23.631	196.51	1.67664e-08	upregulate
ATP6AP1L	1.32174	9.4636e-11	1.75426e-08	17.6387	44.2871	1.75426e-08	upregulate
CPXM2	1.03135	9.82467e-11	1.79976e-08	583.763	1193.29	1.79976e-08	upregulate
MYZAP	-2.51411	1.15994e-10	2.10017e-08	44.1667	7.71045	2.10017e-08	downregulate
SLC26A4	2.56352	1.19453e-10	2.13794e-08	7.22668	42.7883	2.13794e-08	upregulate
VCAN	1.3783	1.27756e-10	2.26055e-08	3688.99	9590.02	2.26055e-08	upregulate
LINC01018	1.71068	1.48192e-10	2.59269e-08	7.16638	23.6927	2.59269e-08	upregulate
ITPK1	-0.923362	1.55463e-10	2.68968e-08	81.665	43.001	2.68968e-08	downregulate
CD163	-2.30495	1.71646e-10	2.90596e-08	561.134	113.557	2.90596e-08	downregulate
CSMD2	-1.60357	1.71696e-10	2.90596e-08	32.6025	10.7789	2.90596e-08	downregulate
TBC1D8	-1.09653	1.79572e-10	3.00658e-08	59.7492	27.7806	3.00658e-08	downregulate
FDXR	1.08969	2.44069e-10	4.00041e-08	29.7346	63.0867	4.00041e-08	upregulate
ST3GAL1	-0.888973	2.42923e-10	4.00041e-08	424.6	229.021	4.00041e-08	downregulate
NPAS2	-1.22268	2.87543e-10	4.66389e-08	69.6593	29.9082	4.66389e-08	downregulate
PHPT1	0.811041	3.12232e-10	5.01213e-08	213.775	375.215	5.01213e-08	upregulate
HBA2	3.53043	3.38055e-10	5.37128e-08	24.5279	283.223	5.37128e-08	upregulate
GRIA2	1.90986	3.64989e-10	5.70834e-08	84.7291	317.978	5.70834e-08	upregulate
TENM4	1.74227	3.66601e-10	5.70834e-08	16.1636	54.0925	5.70834e-08	upregulate
HIPK2	-0.910955	3.92358e-10	6.04891e-08	550.844	293.154	6.04891e-08	downregulate
ADRA2C	-1.46645	4.80519e-10	7.33546e-08	41.6014	15.1694	7.33546e-08	downregulate
PLXNB1	-0.862634	5.32665e-10	8.05255e-08	535.413	294.265	8.05255e-08	downregulate
SLCO4A1	-2.10845	5.61877e-10	8.41249e-08	24.8114	5.75927	8.41249e-08	downregulate
ZHX3	-0.79261	6.77739e-10	1.00505e-07	469.898	271.273	1.00505e-07	downregulate
ADAMTS8	1.86619	6.98251e-10	1.0257e-07	39.0512	142.875	1.0257e-07	upregulate
IL32	1.44032	7.14901e-10	1.02687e-07	29.7	81.4861	1.02687e-07	upregulate
OLFML1	1.0189	7.18832e-10	1.02687e-07	96.5748	195.781	1.02687e-07	upregulate
PCBP3	-1.7889	7.09601e-10	1.02687e-07	24.8066	7.25655	1.02687e-07	downregulate
C1QTNF7	1.16761	8.2451e-10	1.16713e-07	146.289	328.447	1.16713e-07	upregulate
PLXNA2	-0.90678	8.76882e-10	1.23008e-07	260.434	138.768	1.23008e-07	downregulate
IL1R2	-3.55835	1.06071e-09	1.46384e-07	36.3255	3.1392	1.46384e-07	downregulate
XPR1	-0.810597	1.06232e-09	1.46384e-07	273.282	155.932	1.46384e-07	downregulate
SFRP4	1.40138	1.11119e-09	1.51775e-07	203.535	538.085	1.51775e-07	upregulate
BLNK	1.94327	1.13938e-09	1.54272e-07	3.91577	15.3419	1.54272e-07	upregulate
PRMT2	0.79246	1.22092e-09	1.63888e-07	580.167	1005.2	1.63888e-07	upregulate
MIR497HG	0.935515	1.23443e-09	1.64284e-07	58.9428	113.116	1.64284e-07	upregulate
ISLR	1.61546	1.28531e-09	1.69606e-07	336.815	1031.99	1.69606e-07	upregulate
ZBTB16	-0.906659	1.42384e-09	1.84755e-07	2580.72	1376.62	1.84755e-07	downregulate
LINC02269	1.77767	1.44479e-09	1.85924e-07	9.77478	33.5035	1.85924e-07	upregulate
FCER1A	2.44853	1.59352e-09	2.03383e-07	1.90121	10.4129	2.03383e-07	upregulate
OAS3	1.49171	1.9745e-09	2.49959e-07	50.391	142.045	2.49959e-07	upregulate
GAL3ST4	1.02465	2.02971e-09	2.54876e-07	28.3801	57.7707	2.54876e-07	upregulate
CHCHD6	0.915132	2.09121e-09	2.60498e-07	41.7101	79.2989	2.60498e-07	upregulate
DYNLL1	0.913695	2.69711e-09	3.30683e-07	337.34	635.71	3.30683e-07	upregulate
HLA-DQA1	1.70225	2.78412e-09	3.38684e-07	4.18583	14.0821	3.38684e-07	upregulate
HBB	3.25689	2.99696e-09	3.61749e-07	36.295	347.114	3.61749e-07	upregulate
TMEM165	-1.32606	3.82335e-09	4.54453e-07	121.229	48.3961	4.54453e-07	downregulate
PM20D2	-1.16612	3.97144e-09	4.66855e-07	52.8068	23.5161	4.66855e-07	downregulate
SSPN	0.972813	3.98765e-09	4.66855e-07	135.074	264.7	4.66855e-07	upregulate
VWA5A	1.08431	4.03953e-09	4.694e-07	178.053	377.841	4.694e-07	upregulate
TFRC	-1.13228	4.17403e-09	4.81435e-07	246.991	112.452	4.81435e-07	downregulate
IFIT2	1.24558	4.38638e-09	5.02208e-07	37.1149	87.7562	5.02208e-07	upregulate
ECRG4	1.57754	4.67743e-09	5.30666e-07	120.321	359.45	5.30666e-07	upregulate
GSTM2	0.82407	4.73718e-09	5.30666e-07	124.357	219.663	5.30666e-07	upregulate
WIPF3	1.55962	4.71461e-09	5.30666e-07	9.36307	27.53	5.30666e-07	upregulate
CXCL9	2.76742	4.85935e-09	5.40464e-07	2.70754	18.5134	5.40464e-07	upregulate
LBP	-3.2188	5.02462e-09	5.54882e-07	12.5536	1.40082	5.54882e-07	downregulate
LHFPL6	0.73212	5.41821e-09	5.90815e-07	624.97	1038.66	5.90815e-07	upregulate
SLIT3	0.686979	5.42589e-09	5.90815e-07	451.424	726.834	5.90815e-07	upregulate
TBL1X	0.717176	5.47862e-09	5.92414e-07	185.655	305.102	5.92414e-07	upregulate
SAMD9L	1.14914	6.17634e-09	6.63254e-07	22.5757	49.4229	6.63254e-07	upregulate
HLA-DRA	1.61421	6.59896e-09	7.03784e-07	53.9145	166.017	7.03784e-07	upregulate
VIM	0.870518	7.24334e-09	7.62068e-07	30344.8	55480.2	7.62068e-07	upregulate
IL6ST	-0.903746	9.09978e-09	9.50957e-07	581.773	310.732	9.50957e-07	downregulate
MICALL2	-1.20017	9.16967e-09	9.51873e-07	67.6836	29.4403	9.51873e-07	downregulate
CKMT2	1.0157	1.03297e-08	1.0646e-06	58.2452	117.409	1.0646e-06	upregulate
SLC12A6	0.685748	1.03923e-08	1.0646e-06	146.966	236.078	1.0646e-06	upregulate
EPAS1	-0.892044	1.14842e-08	1.16118e-06	2138.08	1152.04	1.16118e-06	downregulate
TPGS1	-2.23297	1.19598e-08	1.20146e-06	18.5029	3.86029	1.20146e-06	downregulate
RASL11B	1.12948	1.31537e-08	1.31293e-06	43.385	95.214	1.31293e-06	upregulate
TXLNB	2.12278	1.35146e-08	1.34036e-06	4.2867	18.9394	1.34036e-06	upregulate
DAPL1	2.46974	1.37417e-08	1.35425e-06	3.66327	20.4269	1.35425e-06	upregulate
LGALS3BP	0.920258	1.52476e-08	1.47466e-06	887.926	1680.67	1.47466e-06	upregulate
POLH	0.691052	1.52459e-08	1.47466e-06	68.8497	111.044	1.47466e-06	upregulate
ANKRD6	1.1502	1.57368e-08	1.51258e-06	85.6059	189.859	1.51258e-06	upregulate
C1QTNF1	-1.21521	1.67598e-08	1.59126e-06	270.167	116.258	1.59126e-06	downregulate
HCFC1R1	0.779765	1.79252e-08	1.6916e-06	54.8114	93.6099	1.6916e-06	upregulate
DDIT4	-1.63171	1.8645e-08	1.746e-06	597.843	193.132	1.746e-06	downregulate
SLC7A5	-2.02779	1.88381e-08	1.746e-06	22.3079	5.44416	1.746e-06	downregulate
CAP2	1.08102	2.00748e-08	1.84961e-06	148.021	312.944	1.84961e-06	upregulate
HSP90AB1	0.686015	2.08231e-08	1.90728e-06	3226.42	5191.29	1.90728e-06	upregulate
AXIN2	-1.06647	2.16938e-08	1.9754e-06	48.5665	23.1881	1.9754e-06	downregulate
BST1	1.33797	2.31227e-08	2.09328e-06	21.9631	55.9618	2.09328e-06	upregulate
RNF141	0.86535	2.38183e-08	2.14378e-06	184.761	336.585	2.14378e-06	upregulate
GGT5	-1.62318	2.45353e-08	2.19563e-06	284.774	92.462	2.19563e-06	downregulate
IGSF10	-2.08855	2.7472e-08	2.43329e-06	144.544	34.0495	2.43329e-06	downregulate
MX1	1.23607	2.75036e-08	2.43329e-06	153.014	360.553	2.43329e-06	upregulate
IFIT3	1.02186	2.77474e-08	2.44098e-06	43.6786	88.2052	2.44098e-06	upregulate
PNPLA2	-0.887762	3.03932e-08	2.65873e-06	141.321	76.2897	2.65873e-06	downregulate
ALPL	-2.06507	3.12267e-08	2.71638e-06	33.7578	8.11309	2.71638e-06	downregulate
PLD4	1.90534	3.14285e-08	2.71874e-06	2.84404	10.7981	2.71874e-06	upregulate
CNOT8	-0.66936	3.21623e-08	2.76684e-06	232.289	145.949	2.76684e-06	downregulate
GOLPH3	-0.61905	3.33432e-08	2.85267e-06	95.251	62.1358	2.85267e-06	downregulate
CD74	1.39557	3.53803e-08	3.01042e-06	953.256	2508.85	3.01042e-06	upregulate
RBM4B	0.7551	3.59868e-08	3.03158e-06	59.2566	100.591	3.03158e-06	upregulate
SAMHD1	-1.09148	3.60184e-08	3.03158e-06	404.996	190.037	3.03158e-06	downregulate
KDR	-1.05422	3.68643e-08	3.0861e-06	110.001	52.9157	3.0861e-06	downregulate
PIK3R3	-1.57975	3.99268e-08	3.3246e-06	102.305	34.278	3.3246e-06	downregulate
MMP19	-1.08009	4.08352e-08	3.38215e-06	185.507	87.767	3.38215e-06	downregulate
GALM	0.96358	4.13828e-08	3.40937e-06	70.8954	138.646	3.40937e-06	upregulate
CRIP1	1.8973	4.32184e-08	3.54186e-06	329.161	1226.17	3.54186e-06	upregulate
ARSG	0.780793	4.81347e-08	3.92411e-06	46.7399	80.6254	3.92411e-06	upregulate
AXL	-0.762666	5.00535e-08	4.05929e-06	680.902	401.146	4.05929e-06	downregulate
MDGA1	1.27979	5.80102e-08	4.68019e-06	16.7644	40.4125	4.68019e-06	upregulate
SLC24A3	0.806269	5.93695e-08	4.76517e-06	58.5106	102.135	4.76517e-06	upregulate
GBP4	1.40179	6.0199e-08	4.80697e-06	23.1477	61.6626	4.80697e-06	upregulate
MAOA	-0.999119	6.19033e-08	4.89287e-06	487.473	243.729	4.89287e-06	downregulate
KIF22	0.701573	7.11149e-08	5.59257e-06	57.5801	94.3732	5.59257e-06	upregulate
MYOT	-1.83341	7.37638e-08	5.77174e-06	26.9503	7.71438	5.77174e-06	downregulate
AASS	-0.835821	7.42789e-08	5.78299e-06	138.859	77.54	5.78299e-06	downregulate
CRLF1	-1.62201	7.53621e-08	5.83812e-06	21.7591	7.09566	5.83812e-06	downregulate
SAT1	-1.21485	7.76892e-08	5.98861e-06	877.28	378.011	5.98861e-06	downregulate
ABCC3	-1.09321	8.39247e-08	6.39817e-06	234.292	109.836	6.39817e-06	downregulate
CCL4	2.24904	8.35663e-08	6.39817e-06	2.26127	10.9565	6.39817e-06	upregulate
TP53I11	-1.53461	8.42352e-08	6.39817e-06	235.128	81.1123	6.39817e-06	downregulate
CRIM1	1.07899	8.89987e-08	6.69468e-06	476.711	1007.07	6.69468e-06	upregulate
RSAD2	1.59806	8.86809e-08	6.69468e-06	11.8838	36.0222	6.69468e-06	upregulate
CDC42EP4	-1.04409	9.21842e-08	6.90096e-06	152.544	73.8454	6.90096e-06	downregulate
WWOX	0.888507	9.61349e-08	7.16228e-06	51.6981	95.3825	7.16228e-06	upregulate
TASP1	-0.891334	9.84575e-08	7.30039e-06	154.071	83.2182	7.30039e-06	downregulate
PIM1	-1.31254	1.02897e-07	7.55761e-06	122.977	49.4213	7.55761e-06	downregulate
CAVIN2	1.0849	1.05851e-07	7.73806e-06	81.662	173.746	7.73806e-06	upregulate
SEPTIN9	-0.806402	1.07255e-07	7.80407e-06	47.9768	27.4067	7.80407e-06	downregulate
IL1RL1	-2.51973	1.11008e-07	8.0396e-06	12.2	2.18053	8.0396e-06	downregulate
SREBF1	-1.11739	1.13658e-07	8.19339e-06	20.2287	9.40314	8.19339e-06	downregulate
ASTN2	0.97622	1.21267e-07	8.70158e-06	22.6388	44.5145	8.70158e-06	upregulate
SCIN	3.17884	1.32127e-07	9.3943e-06	3.83921	34.7912	9.3943e-06	upregulate
UBE2J1	-0.865153	1.43309e-07	1.0143e-05	78.6386	42.9946	1.0143e-05	downregulate
OSMR	-1.00098	1.49668e-07	1.05452e-05	452.063	225.826	1.05452e-05	downregulate
PGAM2	2.8296	1.52209e-07	1.0628e-05	4.8551	34.4673	1.0628e-05	upregulate
SLC6A8	-0.94493	1.51677e-07	1.0628e-05	49.4785	25.6579	1.0628e-05	downregulate
CMPK1	-0.787042	1.62927e-07	1.13256e-05	169.229	97.8435	1.13256e-05	downregulate
MMP2	0.873616	1.65482e-07	1.14521e-05	812.031	1488.27	1.14521e-05	upregulate
PPIP5K1	0.71683	1.68046e-07	1.1527e-05	76.1133	125.081	1.1527e-05	upregulate
KLHL32	1.76126	1.70083e-07	1.16156e-05	2.81194	9.55625	1.16156e-05	upregulate
ADHFE1	-1.07611	1.74099e-07	1.1838e-05	114.535	54.2979	1.1838e-05	downregulate
SCGB3A2	2.19103	1.77581e-07	1.20222e-05	4.13178	18.5711	1.20222e-05	upregulate
DUSP6	1.16003	2.06053e-07	1.38894e-05	221.508	495.026	1.38894e-05	upregulate
C1orf21	-0.755418	2.10816e-07	1.40943e-05	113.25	66.9858	1.40943e-05	downregulate
EPHX2	0.785953	2.10902e-07	1.40943e-05	58.4451	100.515	1.40943e-05	upregulate
FST	1.56161	2.20992e-07	1.47054e-05	14.4031	42.5065	1.47054e-05	upregulate
SAA1	-3.08228	2.32321e-07	1.53935e-05	62.3892	7.40222	1.53935e-05	downregulate
MEDAG	-1.00637	2.44285e-07	1.61176e-05	211.057	105.21	1.61176e-05	downregulate
ZBTB7B	-0.901341	2.53397e-07	1.66483e-05	31.0717	16.8073	1.66483e-05	downregulate
MMP3	-3.18149	2.66038e-07	1.74054e-05	9.34537	1.06367	1.74054e-05	downregulate
CRY2	0.778348	2.8948e-07	1.88598e-05	213.265	366.13	1.88598e-05	upregulate
CALD1	0.7652	2.96823e-07	1.91792e-05	14490.7	24628.7	1.91792e-05	upregulate
DOCK9	-0.708125	2.97235e-07	1.91792e-05	137.571	84.2256	1.91792e-05	downregulate
GPM6B	-1.38711	2.98077e-07	1.91792e-05	172.823	66.0409	1.91792e-05	downregulate
HLA-DQB1	1.41439	3.23604e-07	2.05667e-05	9.31045	25.3747	2.05667e-05	upregulate
TNFAIP6	1.96547	3.23402e-07	2.05667e-05	3.34161	13.181	2.05667e-05	upregulate
ISG15	1.10397	3.24965e-07	2.05692e-05	106.672	229.332	2.05692e-05	upregulate
EGR2	1.7492	3.47286e-07	2.18931e-05	13.945	46.9129	2.18931e-05	upregulate
ALDH1L1-AS2	-1.47127	3.50945e-07	2.19794e-05	21.6666	7.79412	2.19794e-05	downregulate
CACNB2	-1.08208	3.75299e-07	2.3282e-05	36.2739	17.1039	2.3282e-05	downregulate
ZDHHC3	-0.796654	4.18184e-07	2.5636e-05	88.295	50.6978	2.5636e-05	downregulate
PLSCR4	0.80765	4.40748e-07	2.69133e-05	256.728	449.465	2.69133e-05	upregulate
KIAA1755	-1.19636	4.71602e-07	2.85732e-05	101.186	44.082	2.85732e-05	downregulate
MXRA5	2.1136	4.7413e-07	2.86151e-05	32.0884	138.81	2.86151e-05	upregulate
PLA2G4C	0.774027	4.80158e-07	2.8867e-05	46.6591	80.2023	2.8867e-05	upregulate
POU6F2	1.83827	4.98609e-07	2.97465e-05	5.54372	19.735	2.97465e-05	upregulate
SERPINI1	0.917987	4.9712e-07	2.97465e-05	36.9354	69.6375	2.97465e-05	upregulate
RAB38	1.64163	5.08282e-07	3.02079e-05	3.83205	11.8648	3.02079e-05	upregulate
CCL4L1	2.54606	5.62043e-07	3.32759e-05	1.14173	6.50686	3.32759e-05	upregulate
CCL4L2	2.46917	5.9992e-07	3.53839e-05	1.30912	7.086	3.53839e-05	upregulate
CASK	0.757959	6.28481e-07	3.64826e-05	75.408	127.441	3.64826e-05	upregulate
EDA2R	0.846276	6.25208e-07	3.64826e-05	34.5614	61.9375	3.64826e-05	upregulate
HAAO	0.995655	6.30263e-07	3.64826e-05	120.213	239.891	3.64826e-05	upregulate
TAGAP	1.69034	6.28731e-07	3.64826e-05	5.48243	17.8858	3.64826e-05	upregulate
TMEM35B	0.748638	6.41517e-07	3.69965e-05	93.7116	157.871	3.69965e-05	upregulate
ANGPT1	0.991244	6.65118e-07	3.8216e-05	129.22	256.696	3.8216e-05	upregulate
PRKAG3	1.6038	6.99566e-07	3.97553e-05	3.57873	10.8974	3.97553e-05	upregulate
RGS5	0.715468	6.9922e-07	3.97553e-05	3786.25	6216.96	3.97553e-05	upregulate
STAC2	-1.67526	7.34399e-07	4.14324e-05	45.3965	14.1118	4.14324e-05	downregulate
KCNB1	-1.5678	7.39307e-07	4.15587e-05	33.5516	11.3135	4.15587e-05	downregulate
CD1C	1.86614	7.4392e-07	4.16675e-05	2.92097	10.7958	4.16675e-05	upregulate
NSUN2	-0.871185	7.96598e-07	4.41417e-05	92.8019	50.5044	4.41417e-05	downregulate
AREG	-2.18128	8.69274e-07	4.76601e-05	16.6367	3.74946	4.76601e-05	downregulate
METTL7A	-0.663344	8.9926e-07	4.91312e-05	341.923	215.88	4.91312e-05	downregulate
PLPP1	-0.640508	9.14553e-07	4.9792e-05	326.846	209.758	4.9792e-05	downregulate
TPST2	-1.10187	9.7226e-07	5.25662e-05	116.562	54.106	5.25662e-05	downregulate
CLDN1	1.56258	1.04577e-06	5.62119e-05	4.19524	12.3904	5.62119e-05	upregulate
MASP1	2.30538	1.04691e-06	5.62119e-05	36.0855	178.239	5.62119e-05	upregulate
NUDT4	-0.626809	1.05912e-06	5.66722e-05	163.838	106.154	5.66722e-05	downregulate
BTNL9	-1.65314	1.07929e-06	5.75537e-05	19.4428	6.17246	5.75537e-05	downregulate
MFAP4	0.868586	1.11325e-06	5.89606e-05	5453.02	9956.82	5.89606e-05	upregulate
YBX3	-0.796786	1.12625e-06	5.94469e-05	234.213	134.945	5.94469e-05	downregulate
TTC39C	-1.39684	1.141e-06	6.00221e-05	20.8877	8.12232	6.00221e-05	downregulate
GSE1	-0.645448	1.14798e-06	6.0186e-05	106.829	67.7657	6.0186e-05	downregulate
B3GNT7	1.23	1.18458e-06	6.18964e-05	29.7169	69.6564	6.18964e-05	upregulate
NEAT1	-1.23127	1.20433e-06	6.27176e-05	3477.83	1481.44	6.27176e-05	downregulate
ATP1A2	-1.23646	1.25421e-06	6.50975e-05	1037.6	440.34	6.50975e-05	downregulate
C11orf45	1.19162	1.27337e-06	6.51272e-05	8.37224	19.402	6.51272e-05	upregulate
ITM2A	0.969685	1.2637e-06	6.51272e-05	70.4546	138.074	6.51272e-05	upregulate
MPZL2	-1.76478	1.26106e-06	6.51272e-05	32.285	9.53982	6.51272e-05	downregulate
ETV7	1.16188	1.35021e-06	6.87064e-05	16.6956	37.5828	6.87064e-05	upregulate
ACADVL	-0.9312	1.42963e-06	7.2275e-05	379.463	199.084	7.2275e-05	downregulate
SAA2	-2.62377	1.44149e-06	7.2639e-05	12.4492	2.02459	7.2639e-05	downregulate
FOSL2	-0.647777	1.48941e-06	7.46379e-05	705.185	449.989	7.46379e-05	downregulate
ABCC1	-0.715048	1.51779e-06	7.48113e-05	229.442	139.613	7.48113e-05	downregulate
CRISPLD2	-1.83987	1.50125e-06	7.48113e-05	146.977	41.0665	7.48113e-05	downregulate
CYP17A1-AS1	-0.63228	1.51823e-06	7.48113e-05	343.819	221.768	7.48113e-05	downregulate
KIT	-1.25451	1.51197e-06	7.48113e-05	90.0267	37.7336	7.48113e-05	downregulate
WBP1L	-0.63228	1.51823e-06	7.48113e-05	343.819	221.768	7.48113e-05	downregulate
SLCO2A1	-1.49868	1.57517e-06	7.71291e-05	174.557	61.7961	7.71291e-05	downregulate
ADA2	1.25529	1.5896e-06	7.75914e-05	79.0081	188.786	7.75914e-05	upregulate
GLRX	-1.36444	1.62228e-06	7.86931e-05	120.747	46.9308	7.86931e-05	downregulate
PPP5C	-0.752651	1.64602e-06	7.95969e-05	197.784	117.23	7.95969e-05	downregulate
CCDC3	0.80182	1.74177e-06	8.3724e-05	301.425	525.071	8.3724e-05	upregulate
NAALADL2	0.779267	1.74212e-06	8.3724e-05	36.7841	63.1604	8.3724e-05	upregulate
DMPK	-1.271	1.77358e-06	8.49735e-05	319.802	132.375	8.49735e-05	downregulate
SERPINA5	-1.82373	1.78015e-06	8.50268e-05	16.1581	4.59748	8.50268e-05	downregulate
ARMCX6	0.799391	1.87121e-06	8.88309e-05	49.6542	86.3956	8.88309e-05	upregulate
LCN6	-1.90792	1.91276e-06	8.99808e-05	12.5485	3.42919	8.99808e-05	downregulate
MPZL1	-0.749198	1.91002e-06	8.99808e-05	328.12	195.1	8.99808e-05	downregulate
PHKA1	-1.02606	1.90339e-06	8.99808e-05	66.5123	32.6506	8.99808e-05	downregulate
XG	0.887432	1.93487e-06	9.04742e-05	41.9766	77.3471	9.04742e-05	upregulate
XGY2	0.887432	1.93487e-06	9.04742e-05	41.9766	77.3471	9.04742e-05	upregulate
HAPLN1	0.952745	1.94535e-06	9.06917e-05	125.504	243.421	9.06917e-05	upregulate
TNKS1BP1	-0.77193	1.96301e-06	9.12418e-05	188.606	110.331	9.12418e-05	downregulate
HLA-DRB1	1.28211	1.99996e-06	9.26825e-05	45.5465	111.582	9.26825e-05	upregulate
ARHGAP26	-0.728509	2.05016e-06	9.47271e-05	115.417	69.7727	9.47271e-05	downregulate
PRSS35	1.04768	2.0592e-06	9.48633e-05	32.437	67.324	9.48633e-05	upregulate
PEDS1-UBE2V1	-3.16861	2.09138e-06	9.60615e-05	8.58474	0.966431	9.60615e-05	downregulate
RHOT1	-0.651181	2.21876e-06	0.000101613	50.8817	32.2089	0.000101613	downregulate
RNF144B	-1.18654	2.4332e-06	0.000110459	81.8339	36.1176	0.000110459	downregulate
ADGRL3	1.57859	2.45819e-06	0.000111269	13.2913	39.7365	0.000111269	upregulate
POM121L9P	-2.19998	2.66657e-06	0.000119658	9.56061	2.10183	0.000119658	downregulate
LPCAT3	-0.906543	2.68227e-06	0.000120016	86.2613	46.0938	0.000120016	downregulate
NOD2	-1.25953	2.77291e-06	0.000123011	14.8536	6.36561	0.000123011	downregulate
SYN2	-2.45697	2.76144e-06	0.000123011	5.60652	1.05221	0.000123011	downregulate
AGA	0.692739	2.82303e-06	0.000124879	52.5693	84.9086	0.000124879	upregulate
SLC7A6	-0.637299	2.86664e-06	0.000126449	102.742	66.0279	0.000126449	downregulate
PXMP2	-0.875071	2.99746e-06	0.000131846	42.213	23.003	0.000131846	downregulate
RPS6KA2	-0.770286	3.11002e-06	0.000136028	343.955	201.645	0.000136028	downregulate
BHLHE41	1.29621	3.129e-06	0.000136199	9.15781	22.4842	0.000136199	upregulate
RAB4B	-0.664478	3.24722e-06	0.000140451	83.6949	52.6339	0.000140451	downregulate
SLC4A3	1.08679	3.26563e-06	0.000140856	14.7719	31.12	0.000140856	upregulate
OAS1	1.22636	3.40031e-06	0.000145857	14.8688	34.7779	0.000145857	upregulate
ETNK2	-0.884764	3.53699e-06	0.000151303	71.429	38.588	0.000151303	downregulate
MAFF	-1.29709	3.58334e-06	0.000152866	117.382	47.5391	0.000152866	downregulate
TSPYL2	-0.71792	3.68583e-06	0.000156382	197.681	120.197	0.000156382	downregulate
FAM161B	0.798031	3.71172e-06	0.000157052	35.1736	61.211	0.000157052	upregulate
TCEA3	0.8225	3.73563e-06	0.000157636	72.4951	128.581	0.000157636	upregulate
STAC	1.16722	3.94836e-06	0.000165714	41.5098	93.0942	0.000165714	upregulate
PNMA8C	1.04534	4.06062e-06	0.000169512	16.496	33.9992	0.000169512	upregulate
ANO1	0.750981	4.08185e-06	0.000169943	441.996	743.695	0.000169943	upregulate
HBA1	3.09086	4.11435e-06	0.000170385	4.15009	35.1645	0.000170385	upregulate
MOCOS	-0.952006	4.10994e-06	0.000170385	35.2805	18.1406	0.000170385	downregulate
LINC00865	1.77712	4.22427e-06	0.000173552	6.37997	22.0545	0.000173552	upregulate
TCEAL4	-0.796304	4.20327e-06	0.000173552	984.838	567.207	0.000173552	downregulate
TTLL1	0.721147	4.21558e-06	0.000173552	26.4266	43.4364	0.000173552	upregulate
RGMA	-1.05886	4.30701e-06	0.000175562	102.001	49.0024	0.000175562	downregulate
GALNT18	0.902927	4.49202e-06	0.000182625	260.972	488.202	0.000182625	upregulate
HLF	0.871019	4.5756e-06	0.000185538	65.3845	119.889	0.000185538	upregulate
SUN2	-0.669335	4.62536e-06	0.000186584	944.541	593.842	0.000186584	downregulate
CNPY4	0.710468	4.64938e-06	0.000187068	65.0392	106.563	0.000187068	upregulate
OSER1-DT	1.04037	4.67441e-06	0.000187591	12.7724	26.6024	0.000187591	upregulate
WTIP	0.746385	4.73504e-06	0.000189536	83.4893	140.04	0.000189536	upregulate
IL1RAP	-1.16514	4.78785e-06	0.000191158	31.1051	13.9478	0.000191158	downregulate
ELOVL6	-1.09627	4.88733e-06	0.000194134	28.959	13.5467	0.000194134	downregulate
FRZB	1.2538	4.91829e-06	0.000194867	1610.07	3839.62	0.000194867	upregulate
FSTL3	-0.925042	5.0309e-06	0.000198823	729.986	384.335	0.000198823	downregulate
TCEAL1	-0.761657	5.11295e-06	0.000201045	372.857	220.051	0.000201045	downregulate
UBE2D1	-1.34369	5.2551e-06	0.000206114	13.7184	5.35755	0.000206114	downregulate
HP	-2.61151	5.27868e-06	0.000206518	25.7911	2.20312	0.000206518	downregulate
BTD	0.79398	5.34966e-06	0.000208771	59.3422	103.248	0.000208771	upregulate
ECM2	0.898842	5.45003e-06	0.000211101	135.987	253.292	0.000211101	upregulate
IFIT1	1.10247	5.44039e-06	0.000211101	45.6103	97.7542	0.000211101	upregulate
CCDC50	-0.740567	5.708e-06	0.000220544	232.863	139.122	0.000220544	downregulate
KCNK3	-1.46655	5.77725e-06	0.000222667	66.3629	23.9994	0.000222667	downregulate
ABCD1	-0.87276	5.90552e-06	0.000226491	66.8702	36.2968	0.000226491	downregulate
RTL3	1.14204	5.90556e-06	0.000226491	18.9808	41.8524	0.000226491	upregulate
ACTG1P14	-1.28221	6.02984e-06	0.000229561	12.3786	5.04226	0.000229561	downregulate
MARCHF3	-1.40812	6.0726e-06	0.000230626	35.0479	13.3432	0.000230626	downregulate
CHPF	0.78273	6.12413e-06	0.000231646	408.356	702.59	0.000231646	upregulate
CPNE4	2.2577	6.12922e-06	0.000231646	22.8594	109.195	0.000231646	upregulate
H1-3	-1.50627	6.14468e-06	0.000231668	14.2012	4.99353	0.000231668	downregulate
FADS3	-0.64635	6.22785e-06	0.000234237	168.933	107.843	0.000234237	downregulate
BMX	-1.28338	6.327e-06	0.000237392	21.6492	8.9881	0.000237392	downregulate
TCEAL3	-0.728148	6.40268e-06	0.00023908	421.621	254.69	0.00023908	downregulate
TEF	0.853556	6.39766e-06	0.00023908	99.058	178.928	0.00023908	upregulate
F3	1.10181	6.45576e-06	0.000240485	33.0663	71.2391	0.000240485	upregulate
CNTN3	0.902323	6.47684e-06	0.000240694	29.3841	54.5533	0.000240694	upregulate
CHRD	-1.13175	6.563e-06	0.000242738	39.8759	18.0328	0.000242738	downregulate
ZNRF3	-0.803977	6.76497e-06	0.000249615	112.144	64.0127	0.000249615	downregulate
MYOCD	0.70258	6.78423e-06	0.000249734	548.977	893.445	0.000249734	upregulate
NLGN3	0.988892	6.86458e-06	0.000250932	20.7377	40.7861	0.000250932	upregulate
RNASE2	-2.16774	6.86513e-06	0.000250932	6.40285	1.42901	0.000250932	downregulate
ZNF483	0.764413	6.84145e-06	0.000250932	39.2944	66.9466	0.000250932	upregulate
UNC5B	1.11532	6.93552e-06	0.000252439	78.3711	169.832	0.000252439	upregulate
CERCAM	0.81173	6.99267e-06	0.000253806	213.592	374.962	0.000253806	upregulate
ADAMTS4	-2.07496	7.38925e-06	0.000266956	132.94	31.5836	0.000266956	downregulate
FNBP4	-0.735098	7.43865e-06	0.000267514	136.581	81.9723	0.000267514	downregulate
LOC100506403	1.1368	7.54226e-06	0.000269978	39.085	85.955	0.000269978	upregulate
RUNX1	1.1368	7.54226e-06	0.000269978	39.085	85.955	0.000269978	upregulate
VILL	0.786288	7.64617e-06	0.00027307	18.7666	32.59	0.00027307	upregulate
GALNTL6	1.53056	7.70571e-06	0.000274567	4.363	12.582	0.000274567	upregulate
GEM	1.17479	7.858e-06	0.000279253	777.503	1755.33	0.000279253	upregulate
SLX1A	-1.1228	7.95373e-06	0.000281472	63.1694	29.1233	0.000281472	downregulate
PCLO	1.80497	8.04787e-06	0.000284157	7.58935	26.3241	0.000284157	upregulate
TOMM7	0.701845	8.19547e-06	0.000288063	460.212	748.941	0.000288063	upregulate
IL1B	1.93962	8.35101e-06	0.000292868	5.52003	21.2968	0.000292868	upregulate
RPGR	-1.2235	8.46631e-06	0.000296245	23.8758	10.204	0.000296245	downregulate
CDCA7L	1.04035	8.48615e-06	0.000296273	30.1433	61.8293	0.000296273	upregulate
MATN2	1.00709	8.54564e-06	0.000297683	131.281	263.9	0.000297683	upregulate
SLC7A2	-1.41032	8.69164e-06	0.000301985	138.615	52.1604	0.000301985	downregulate
GP1BB	-2.38688	8.94055e-06	0.000309363	8.12109	1.54134	0.000309363	downregulate
SUGCT	0.94619	9.29041e-06	0.000320756	67.4128	129.789	0.000320756	upregulate
MTHFD2	-0.723732	9.37428e-06	0.000322936	464.627	281.461	0.000322936	downregulate
BCL3	-1.3606	9.52998e-06	0.000326853	26.6798	10.3849	0.000326853	downregulate
CD200	0.77375	9.62485e-06	0.00032887	136.795	234.112	0.00032887	upregulate
CD44	0.789965	9.6437e-06	0.00032887	1440.17	2490.16	0.00032887	upregulate
ADRA1D	-1.49128	9.6835e-06	0.000329218	17.2619	6.22406	0.000329218	downregulate
CD55	1.9348	1.00724e-05	0.000339587	331.823	1268.62	0.000339587	upregulate
LRMDA	0.766003	1.00664e-05	0.000339587	43.0524	73.0176	0.000339587	upregulate
VGLL3	-0.840463	1.00978e-05	0.000339587	95.6849	53.4468	0.000339587	downregulate
PTPRS	-0.950295	1.03359e-05	0.000344626	168.725	87.121	0.000344626	downregulate
PPP3CC	-0.767425	1.03972e-05	0.000345533	31.8724	18.821	0.000345533	downregulate
SLC36A4	-1.09528	1.04075e-05	0.000345533	20.5995	9.68017	0.000345533	downregulate
MXI1	-0.636841	1.05937e-05	0.000350966	218.46	140.46	0.000350966	downregulate
AOX1	-1.13585	1.08036e-05	0.000357161	133.091	60.498	0.000357161	downregulate
NNMT	-0.938463	1.09571e-05	0.00036147	2017.24	1052.73	0.00036147	downregulate
HLA-DMA	1.09904	1.10107e-05	0.00036247	7.80599	17.2667	0.00036247	upregulate
ACOT2	-0.764764	1.11165e-05	0.00036441	220.384	129.721	0.00036441	downregulate
TGFBR3	-0.862093	1.12737e-05	0.000368013	186.736	102.581	0.000368013	downregulate
CA5B	0.807643	1.17044e-05	0.000381276	90.436	158.462	0.000381276	upregulate
FPGS	-0.85667	1.17618e-05	0.000382343	192.455	105.986	0.000382343	downregulate
UAP1	-0.957474	1.22339e-05	0.000392771	153.051	78.89	0.000392771	downregulate
UCHL1	1.35137	1.21869e-05	0.000392771	122.859	313.422	0.000392771	upregulate
RNF149	-0.959822	1.23236e-05	0.000394837	66.8533	34.3435	0.000394837	downregulate
ABAT	-0.894114	1.30148e-05	0.000416092	60.5251	32.5039	0.000416092	downregulate
ESR1	0.986882	1.31901e-05	0.000420007	33.0103	65.0461	0.000420007	upregulate
FXR2	-0.786551	1.32879e-05	0.000422256	25.8404	15.016	0.000422256	downregulate
CD38	-1.61093	1.34131e-05	0.000425367	13.8029	4.67618	0.000425367	downregulate
CD27-AS1	0.779824	1.35036e-05	0.000427367	48.8278	83.5885	0.000427367	upregulate
SBNO2	-1.41303	1.35954e-05	0.0004294	14.6656	5.51084	0.0004294	downregulate
HPR	-1.43149	1.36514e-05	0.000430296	12.8441	4.80188	0.000430296	downregulate
NPIPB3	-0.816924	1.37181e-05	0.000430654	48.7967	27.6551	0.000430654	downregulate
ANGPTL1	-0.93903	1.40115e-05	0.000437221	113.062	59.0004	0.000437221	downregulate
IL4I1	1.82656	1.40796e-05	0.000438467	2.15303	7.69541	0.000438467	upregulate
FAM149A	0.907812	1.41808e-05	0.00043944	10.5543	19.8864	0.00043944	upregulate
LTC4S	1.27693	1.41937e-05	0.00043944	5.47675	13.5427	0.00043944	upregulate
TMEM61	-1.73621	1.41955e-05	0.00043944	17.3993	5.22973	0.00043944	downregulate
TRMT9B	-1.61011	1.45025e-05	0.000447202	19.1272	6.32936	0.000447202	downregulate
COL1A2	0.7573	1.46523e-05	0.000450891	8403.42	14204.8	0.000450891	upregulate
DNAJB5	-0.644189	1.52546e-05	0.000468501	263.912	168.625	0.000468501	downregulate
PAPPA	0.862961	1.56841e-05	0.000479798	59.2605	107.978	0.000479798	upregulate
KCNJ5	1.64819	1.63608e-05	0.000498541	2.99592	9.8502	0.000498541	upregulate
FOSL1	-1.54698	1.65106e-05	0.000501144	28.4483	9.69022	0.000501144	downregulate
RASL10B	-1.56606	1.65825e-05	0.000502347	8.95774	3.02338	0.000502347	downregulate
PDK4	-1.33437	1.71305e-05	0.000516935	250.121	99.1767	0.000516935	downregulate
IFI6	0.847065	1.73116e-05	0.00052139	282.903	509.069	0.00052139	upregulate
CSDC2	-0.877814	1.77129e-05	0.000532447	187.995	101.977	0.000532447	downregulate
R3HDM4	-0.818339	1.8188e-05	0.00054254	24.1542	13.8139	0.00054254	downregulate
PRADC1	-0.682044	1.83825e-05	0.000547293	56.108	34.7844	0.000547293	downregulate
INHBA	1.05832	1.9243e-05	0.000571819	187.346	390.074	0.000571819	upregulate
C2orf74	1.08959	1.95237e-05	0.000577954	20.6843	44.3095	0.000577954	upregulate
S100A9	-2.3232	2.00625e-05	0.000591655	127.586	25.5402	0.000591655	downregulate
DIO3OS	-1.92509	2.07128e-05	0.000608527	10.5316	2.75759	0.000608527	downregulate
APOBEC3G	0.94015	2.12196e-05	0.000621071	16.5406	31.848	0.000621071	upregulate
CCDC69	-0.700383	2.16859e-05	0.000632657	123.191	75.816	0.000632657	downregulate
IGFBP6	-0.935123	2.18126e-05	0.00063485	701.811	367.064	0.00063485	downregulate
MAD2L2	-0.667026	2.20373e-05	0.000640192	58.7631	36.9524	0.000640192	downregulate
S100A10	0.818594	2.21465e-05	0.000642165	306.399	540.769	0.000642165	upregulate
PKHD1L1	-1.60798	2.23601e-05	0.000645953	16.0535	5.34081	0.000645953	downregulate
ZFHX4	0.752496	2.27283e-05	0.000652955	114.039	192.329	0.000652955	upregulate
GSTO2	1.06334	2.28811e-05	0.000656134	10.9773	22.7065	0.000656134	upregulate
TAFAZZIN	-0.807583	2.34472e-05	0.000669903	42.0929	23.8562	0.000669903	downregulate
CREBZF	-1.23622	2.38914e-05	0.000678856	56.7812	23.9954	0.000678856	downregulate
INHBA-AS1	1.61029	2.41502e-05	0.000684028	2.51925	7.55248	0.000684028	upregulate
MALAT1	-0.728494	2.41613e-05	0.000684028	6231.75	3761.11	0.000684028	downregulate
RFX2	0.845082	2.48707e-05	0.000701561	51.083	91.9786	0.000701561	upregulate
COPZ2	0.724342	2.52819e-05	0.00071187	46.7059	76.9951	0.00071187	upregulate
IL6R	-1.20326	2.57517e-05	0.000722485	28.9219	12.5841	0.000722485	downregulate
CLIC3	0.876338	2.58185e-05	0.000723058	21.2641	38.8559	0.000723058	upregulate
HACD4	0.900254	2.65367e-05	0.000740507	38.4392	71.3665	0.000740507	upregulate
ACOX2	0.691943	2.66089e-05	0.000741193	62.1997	100.245	0.000741193	upregulate
ARSL	1.37594	2.68535e-05	0.00074667	8.80227	22.7956	0.00074667	upregulate
TUBA1A	0.685087	2.72706e-05	0.000756918	1722.37	2769.4	0.000756918	upregulate
NCALD	0.851284	2.75105e-05	0.000762216	116.585	210.055	0.000762216	upregulate
RHOBTB1	0.786497	2.83107e-05	0.000781606	19.1811	33.2201	0.000781606	upregulate
TENT5C	0.759068	2.84084e-05	0.000782915	58.5162	99.2608	0.000782915	upregulate
SSTR5-AS1	-2.38816	2.85137e-05	0.00078443	10.3447	1.97724	0.00078443	downregulate
CCL8	1.69941	2.87864e-05	0.000790534	5.03057	16.6293	0.000790534	upregulate
APLN	1.41858	2.91252e-05	0.000797883	6.25006	16.5126	0.000797883	upregulate
GPC3	1.70024	2.91565e-05	0.000797883	57.9594	188.713	0.000797883	upregulate
IFI44L	1.01212	2.95369e-05	0.000806877	17.1836	34.8502	0.000806877	upregulate
PNMA8A	0.846239	2.96592e-05	0.000808798	77.3075	138.789	0.000808798	upregulate
ARPC1A	0.680507	2.9816e-05	0.000810236	428.663	687.47	0.000810236	upregulate
EDN2	-2.73576	2.97724e-05	0.000810236	8.58481	1.29207	0.000810236	downregulate
CTIF	-0.638843	3.00223e-05	0.00081442	90.9553	58.3528	0.00081442	downregulate
TNFRSF11B	1.20642	3.02862e-05	0.000819692	1460.26	3369.87	0.000819692	upregulate
BPHL	0.798632	3.11279e-05	0.00083712	22.8037	39.9918	0.00083712	upregulate
GPNMB	0.718222	3.1267e-05	0.000839412	947.876	1559.34	0.000839412	upregulate
SLC27A3	-0.723918	3.14908e-05	0.000843965	51.0781	30.8135	0.000843965	downregulate
KANK1	0.684779	3.18087e-05	0.000851019	1144.19	1839.1	0.000851019	upregulate
NFATC4	-0.698738	3.19569e-05	0.000853519	96.3866	59.3603	0.000853519	downregulate
GSTM5	1.2973	3.22618e-05	0.000860185	32.696	80.3737	0.000860185	upregulate
RPUSD1	-1.19324	3.23869e-05	0.000862044	23.347	10.0835	0.000862044	downregulate
RFTN1	0.894026	3.28026e-05	0.00087162	191.05	354.924	0.00087162	upregulate
ENPP4	-0.762275	3.32655e-05	0.000882415	107.279	63.1906	0.000882415	downregulate
SLC8A1	1.244	3.34405e-05	0.000885548	29.0916	69.293	0.000885548	upregulate
ITPRIP	-0.686392	3.36147e-05	0.000888648	341.583	212.082	0.000888648	downregulate
NSMCE4A	-1.04921	3.45453e-05	0.00091016	84.4667	40.6255	0.00091016	downregulate
FAM50A	-0.744221	3.59595e-05	0.000945224	272.797	162.649	0.000945224	downregulate
A2M-AS1	1.14805	3.62787e-05	0.000951003	13.2186	29.41	0.000951003	upregulate
GADD45B	-0.952515	3.64855e-05	0.000954817	324.37	167.675	0.000954817	downregulate
TACSTD2	-1.24224	3.69478e-05	0.000965292	18.3385	7.68406	0.000965292	downregulate
ACOT1	-1.29433	3.9578e-05	0.00102791	59.4832	24.2698	0.00102791	downregulate
SLC1A5	-1.01635	3.96657e-05	0.00102791	97.9528	48.3538	0.00102791	downregulate
ZNF610	1.184	3.98813e-05	0.00103155	5.0636	11.4623	0.00103155	upregulate
SMG1P1	-0.825803	4.00021e-05	0.00103296	163.985	92.6726	0.00103296	downregulate
KIAA0040	-1.24236	4.04939e-05	0.00104392	267.624	113.141	0.00104392	downregulate
TNFRSF6B	-1.50574	4.10767e-05	0.0010572	11.6674	4.13676	0.0010572	downregulate
CYS1	1.00803	4.14321e-05	0.00106458	19.0968	38.0789	0.00106458	upregulate
RAB20	-0.885679	4.24696e-05	0.00108945	62.3748	33.527	0.00108945	downregulate
PREP	-0.798198	4.2829e-05	0.00109686	68.0344	38.8816	0.00109686	downregulate
S100A8	-2.62679	4.37666e-05	0.00111903	59.8289	9.72143	0.00111903	downregulate
TRAPPC6A	0.815428	4.38473e-05	0.00111926	16.4316	28.9543	0.00111926	upregulate
ITGA9-AS1	0.939419	4.43616e-05	0.00112868	14.8506	28.5546	0.00112868	upregulate
C16orf89	1.2634	4.46834e-05	0.00113502	6.7185	16.3369	0.00113502	upregulate
STYXL2	0.840407	4.48292e-05	0.00113687	95.0525	170.415	0.00113687	upregulate
MT1M	-1.00609	4.54109e-05	0.00114788	41.2948	20.7732	0.00114788	downregulate
CD69	1.61336	4.76419e-05	0.00119458	2.18974	6.69641	0.00119458	upregulate
LAMA2	-0.823165	4.74905e-05	0.00119458	709.124	400.941	0.00119458	downregulate
HTRA1	0.758465	4.84706e-05	0.00121145	762.93	1290.62	0.00121145	upregulate
TSPAN12	0.7973	5.10706e-05	0.00127235	31.2874	54.3952	0.00127235	upregulate
CLEC3A	2.58446	5.20918e-05	0.0012916	2.94457	17.5882	0.0012916	upregulate
PRKAG2	-0.836216	5.2547e-05	0.00130081	92.0631	51.4357	0.00130081	downregulate
NAMPT	-1.57075	5.29162e-05	0.00130787	183.225	61.6758	0.00130787	downregulate
ABCG2	1.18658	5.34821e-05	0.00131705	17.9635	41.0867	0.00131705	upregulate
KLF15	-1.02511	5.35414e-05	0.00131705	54.8934	26.9305	0.00131705	downregulate
TMEM130	2.09864	5.55825e-05	0.00135867	81.5016	348.974	0.00135867	upregulate
IL2RB	1.41341	5.69162e-05	0.00138475	4.07323	11.0653	0.00138475	upregulate
SH3RF3	-0.684631	5.71953e-05	0.00138937	133.491	83.2434	0.00138937	downregulate
MPPED2	0.856513	5.87901e-05	0.00141926	30.1348	54.6635	0.00141926	upregulate
TYRO3	-0.921987	5.89679e-05	0.00142135	16.2836	8.52876	0.00142135	downregulate
MT2A	-1.59067	6.16024e-05	0.00147798	391.452	130.048	0.00147798	downregulate
ID4	0.774535	6.18277e-05	0.00148111	61.4802	104.719	0.00148111	upregulate
GSG1L	1.0608	6.19577e-05	0.00148194	81.8474	170.581	0.00148194	upregulate
PDPN	-1.17548	6.24466e-05	0.00148906	110.734	49.0882	0.00148906	downregulate
PNMA2	0.720464	6.36036e-05	0.00151202	95.0167	156.582	0.00151202	upregulate
DRC3	0.990142	6.42321e-05	0.00152426	7.96909	15.7878	0.00152426	upregulate
SERPINB8	-0.741007	6.44136e-05	0.00152429	93.6867	55.8947	0.00152429	downregulate
FOXS1	0.870334	6.56708e-05	0.00154699	72.6182	132.988	0.00154699	upregulate
RHOBTB3	-0.82811	6.5869e-05	0.00154931	24.9745	14.0225	0.00154931	downregulate
DCAF12L1	1.83512	6.64139e-05	0.00155978	1.92514	6.83272	0.00155978	upregulate
AK3	-0.853449	6.66593e-05	0.00156318	140.83	77.799	0.00156318	downregulate
MGARP	1.14226	6.68771e-05	0.00156593	18.9943	41.6272	0.00156593	upregulate
FGF1	0.997667	7.02163e-05	0.00163429	88.8666	177.642	0.00163429	upregulate
ELN	-1.02811	7.04284e-05	0.00163536	4302.42	2109.72	0.00163536	downregulate
GATB	0.687478	7.04723e-05	0.00163536	28.891	46.6602	0.00163536	upregulate
GALNT8	1.23826	7.08441e-05	0.00164154	16.3813	38.5157	0.00164154	upregulate
UCP2	1.09713	7.28375e-05	0.00168272	50.1871	108.035	0.00168272	upregulate
SBSPON	-0.743204	7.45463e-05	0.00171457	41.9709	24.9721	0.00171457	downregulate
PVR	-0.766634	7.52082e-05	0.00172724	134.832	79.0091	0.00172724	downregulate
CAPN6	1.25111	7.55722e-05	0.00173099	7.49319	17.8949	0.00173099	upregulate
MYORG	-0.849917	7.55941e-05	0.00173099	137.216	76.1064	0.00173099	downregulate
GADL1	1.38582	7.58406e-05	0.00173409	5.38145	13.9616	0.00173409	upregulate
FZD3	-1.11073	7.66397e-05	0.00174979	25.4583	11.6606	0.00174979	downregulate
SRL	-1.70379	7.82543e-05	0.00177883	9.97777	3.00065	0.00177883	downregulate
JCAD	-0.735008	7.88436e-05	0.00178961	520.409	312.756	0.00178961	downregulate
NREP	0.80791	8.11255e-05	0.00183339	55.4884	97.3644	0.00183339	upregulate
CDH2	0.743643	8.2763e-05	0.00186498	157.556	263.95	0.00186498	upregulate
TEAD2	-0.830746	8.4174e-05	0.00189404	18.1329	10.3687	0.00189404	downregulate
TSC22D2	-0.846022	8.48853e-05	0.00190728	162.373	90.1367	0.00190728	downregulate
SPACA9	0.69619	8.84693e-05	0.00197641	21.561	34.7335	0.00197641	upregulate
NXNL2	1.20805	8.89087e-05	0.00198338	3.90197	8.94429	0.00198338	upregulate
ITPKC	-0.729006	8.90685e-05	0.0019841	82.2471	49.5735	0.0019841	downregulate
SLC38A1	-0.901156	8.9746e-05	0.00199349	200.143	107.164	0.00199349	downregulate
LMO7	0.728705	8.98996e-05	0.00199405	152.992	253.278	0.00199405	upregulate
PEG10	0.990326	9.11472e-05	0.00201598	14.8868	29.7478	0.00201598	upregulate
RCN3	0.776421	9.18852e-05	0.00202942	354.999	608.416	0.00202942	upregulate
ADGRB3	1.0109	9.20252e-05	0.00202964	20.6006	41.5167	0.00202964	upregulate
EPHB6	-0.836456	9.25223e-05	0.00203484	55.6743	31.2296	0.00203484	downregulate
ITGA10	-0.814347	9.56735e-05	0.00209526	1275.71	725.526	0.00209526	downregulate
CCDC141	1.17073	9.66135e-05	0.00211288	6.67423	15.0176	0.00211288	upregulate
RIMS1	1.23279	9.72753e-05	0.00212437	21.5987	50.7926	0.00212437	upregulate
ACADL	-0.882616	9.82487e-05	0.00214037	126.22	68.3766	0.00214037	downregulate
TANC2	-0.648881	9.82831e-05	0.00214037	129.259	82.5795	0.00214037	downregulate
MBD6	-0.655544	9.96709e-05	0.00215969	34.6729	21.7689	0.00215969	downregulate
PPIL3	0.740347	0.000101325	0.00218522	20.1571	33.6639	0.00218522	upregulate
PTBP2	-0.826419	0.000102137	0.00219969	77.7061	43.7257	0.00219969	downregulate
GFOD1	-0.640129	0.000103648	0.00222608	83.8151	53.9248	0.00222608	downregulate
C9orf72	-0.659963	0.000104502	0.00224131	42.3509	26.7504	0.00224131	downregulate
NLRP3	1.05471	0.000105589	0.00226152	7.30481	15.224	0.00226152	upregulate
DLGAP1	1.02329	0.000108875	0.00232871	35.707	72.4324	0.00232871	upregulate
CYB5RL	0.705229	0.000111875	0.00238304	24.8476	40.5411	0.00238304	upregulate
PRRX2	-1.06818	0.000112377	0.00239046	23.6105	11.3401	0.00239046	downregulate
MRPL41	-0.803554	0.000113888	0.00240931	65.8153	37.6424	0.00240931	downregulate
RAPGEF3	-0.655916	0.000114037	0.00240931	116.923	74.3487	0.00240931	downregulate
ETV1	0.830568	0.000116819	0.00244933	22.5957	40.3312	0.00244933	upregulate
NFKBIA	-0.79012	0.000116624	0.00244933	552.013	319.077	0.00244933	downregulate
ADAMTS5	-1.35406	0.000118226	0.00247042	23.1592	9.00368	0.00247042	downregulate
ABCC4	-1.00164	0.000121079	0.00251375	22.1886	11.1036	0.00251375	downregulate
SLA	-1.27908	0.00012495	0.00257695	69.168	28.6498	0.00257695	downregulate
BICC1	-0.846177	0.000125858	0.00258883	103.843	57.8017	0.00258883	downregulate
PREB	-0.753459	0.000126422	0.00259699	109.793	65.2217	0.00259699	downregulate
ABCA1	-0.987674	0.0001269	0.00260337	127.107	64.1364	0.00260337	downregulate
NGFR	-1.40076	0.000127742	0.00261375	15.0048	5.77973	0.00261375	downregulate
MMP16	0.726706	0.00012818	0.00261929	36.5813	60.4779	0.00261929	upregulate
EHD3	0.903113	0.000129587	0.00264455	312.014	583.336	0.00264455	upregulate
CALHM5	0.867012	0.000129987	0.00264925	96.4025	175.849	0.00264925	upregulate
MCEMP1	-2.26509	0.000131131	0.00266907	6.03323	1.22651	0.00266907	downregulate
PLS3	0.73269	0.00013303	0.00270419	2656.65	4414.49	0.00270419	upregulate
PGP	-0.887653	0.000133475	0.0027097	23.5768	12.8159	0.0027097	downregulate
TMEM37	0.858604	0.000135035	0.0027378	25.9143	47.3353	0.0027378	upregulate
BHMT2	0.7343	0.000136198	0.00275778	45.8216	76.0477	0.00275778	upregulate
CTSZ	0.973765	0.000137638	0.00277813	7.4172	14.7396	0.00277813	upregulate
HLA-DOA	1.43722	0.000137833	0.00277813	2.18945	6.1685	0.00277813	upregulate
EEPD1	-0.69173	0.000139551	0.00280743	66.3473	41.0941	0.00280743	downregulate
GCHFR	-0.801873	0.000144111	0.00288796	49.225	28.2097	0.00288796	downregulate
PODXL2	1.27272	0.000144076	0.00288796	4.16753	9.99455	0.00288796	upregulate
LAMB1	-0.693324	0.000145386	0.0029024	742.833	459.398	0.0029024	downregulate
BMP4	0.931189	0.000145912	0.00290851	86.2895	164.661	0.00290851	upregulate
NFKBIZ	-1.14695	0.000146801	0.00290851	186.721	84.0826	0.00290851	downregulate
P4HA1	0.712662	0.000146873	0.00290851	103.937	170.104	0.00290851	upregulate
TMIGD3	-1.66193	0.000146511	0.00290851	7.54332	2.44018	0.00290851	downregulate
MYCBP2-AS1	-1.24095	0.00014977	0.00295574	10.5782	4.49467	0.00295574	downregulate
STXBP4	-0.791196	0.000149705	0.00295574	62.6645	36.0144	0.00295574	downregulate
RAB3D	-0.647077	0.000150331	0.00296304	84.8432	53.7932	0.00296304	downregulate
CLMN	-0.942965	0.000150959	0.00297165	58.0248	30.1088	0.00297165	downregulate
SSC5D	-1.22122	0.00015583	0.00305211	41.7864	17.895	0.00305211	downregulate
GNPNAT1	-0.750908	0.000156664	0.00306459	56.098	33.3014	0.00306459	downregulate
KIAA0513	-0.683671	0.000157344	0.00307403	112.221	70.0116	0.00307403	downregulate
LINC02762	0.938755	0.000162566	0.00315626	59.1637	113.437	0.00315626	upregulate
CASP1	0.816768	0.000162876	0.00315834	18.3501	32.7291	0.00315834	upregulate
CFAP61	-1.73037	0.00016363	0.00316114	4.71461	1.42608	0.00316114	downregulate
UBA5	-0.891574	0.00016505	0.00318069	33.9641	18.4271	0.00318069	downregulate
ACE	1.0309	0.000165278	0.00318114	8.65071	17.5605	0.00318114	upregulate
RIN1	-1.16395	0.000167097	0.00321219	15.1653	6.71362	0.00321219	downregulate
ABCA9	-1.25766	0.000178044	0.00339745	31.9806	13.3467	0.00339745	downregulate
EIF5A	-0.760902	0.000184892	0.00350664	425.414	250.957	0.00350664	downregulate
FANCG	0.807101	0.00018671	0.00352823	20.6111	36.0365	0.00352823	upregulate
BST2	0.859342	0.000188045	0.00354485	115.891	210.692	0.00354485	upregulate
ARHGAP10	-0.611796	0.000191639	0.00359519	539.841	353.242	0.00359519	downregulate
COL10A1	1.24713	0.000191964	0.00359696	17.6178	41.7367	0.00359696	upregulate
C12orf75	0.8853	0.000194002	0.00363077	106.532	196.708	0.00363077	upregulate
LINC-PINT	-0.953782	0.000196443	0.00366326	29.5743	15.0481	0.00366326	downregulate
BVES	-0.958621	0.000198075	0.00368485	95.7463	49.1614	0.00368485	downregulate
USP51	0.908078	0.000198832	0.00368586	8.49161	15.6402	0.00368586	upregulate
NACC2	-0.634411	0.000199619	0.00369592	172.181	110.961	0.00369592	downregulate
FGGY	0.824574	0.000200849	0.00371428	16.1273	28.4368	0.00371428	upregulate
PIK3R1	-0.705715	0.000202476	0.0037273	173.147	106.198	0.0037273	downregulate
CCDC42	1.16259	0.000209716	0.00384627	4.4379	9.90054	0.00384627	upregulate
DHCR7	0.718364	0.000212572	0.00388492	92.246	151.852	0.00388492	upregulate
TGFB2	0.998295	0.000217297	0.00395273	41.4577	82.8949	0.00395273	upregulate
MIR99AHG	0.924999	0.00021776	0.00395652	7.22684	13.7563	0.00395652	upregulate
TMEM187	0.721892	0.000222302	0.00402965	32.9007	54.2271	0.00402965	upregulate
ACSL1	-0.706271	0.00022376	0.00405073	227.943	139.618	0.00405073	downregulate
CES4A	-0.872607	0.000223985	0.00405073	23.7513	13.1824	0.00405073	downregulate
DNAJC1	-0.641016	0.000226506	0.00409155	89.1431	56.8846	0.00409155	downregulate
PRKCE	-0.668649	0.000233903	0.0042008	27.2498	17.1805	0.0042008	downregulate
HLA-DMB	1.11945	0.000240501	0.00430938	4.76459	10.6856	0.00430938	upregulate
CASQ1	-1.19422	0.000240864	0.00431033	30.5138	13.3144	0.00431033	downregulate
OAS2	0.913102	0.000241385	0.00431033	33.8654	63.9363	0.00431033	upregulate
TRIM36	1.17388	0.000245953	0.00438184	22.0313	49.5454	0.00438184	upregulate
DCXR	-0.625338	0.000247759	0.00440897	184.877	119.779	0.00440897	downregulate
CAMKK1	0.896506	0.000248855	0.00441004	14.9617	27.8448	0.00441004	upregulate
CEBPB	-0.837554	0.000248785	0.00441004	17.9952	10.1945	0.00441004	downregulate
PDGFC	0.716466	0.000248951	0.00441004	92.2728	151.476	0.00441004	upregulate
PLAAT4	0.853893	0.000249397	0.00441291	26.6033	48.3504	0.00441291	upregulate
MYLIP	0.722766	0.000250314	0.0044241	181.36	299.263	0.0044241	upregulate
CSF1R	0.992651	0.00025469	0.00448111	94.383	188.369	0.00448111	upregulate
ST3GAL5	-0.812306	0.00025656	0.00450827	21.8341	12.6006	0.00450827	downregulate
ZNF521	-1.01534	0.000258911	0.00453998	68.9863	34.0515	0.00453998	downregulate
POLRMT	-0.721215	0.000259677	0.00454318	71.423	43.0851	0.00454318	downregulate
SLC6A6	-0.854411	0.000261089	0.00456276	121.258	66.9717	0.00456276	downregulate
ATRNL1	0.94842	0.000264779	0.00461172	67.5535	130.027	0.00461172	upregulate
ADAMTS17	1.11399	0.000267613	0.0046455	7.26009	15.8324	0.0046455	upregulate
TNFRSF10C	1.11172	0.000269102	0.00465576	12.5835	27.3448	0.00465576	upregulate
SLC45A1	-0.6414	0.000273939	0.00471064	40.7914	26.0385	0.00471064	downregulate
CDKN1A	-0.720779	0.000275277	0.00472064	795.711	482.831	0.00472064	downregulate
OSTM1	-0.968972	0.000279547	0.00477807	92.4443	47.0872	0.00477807	downregulate
HIF1A	-1.02142	0.000280262	0.00478504	532.687	262.442	0.00478504	downregulate
FAHD2CP	0.788279	0.000283771	0.00482907	23.9958	41.3187	0.00482907	upregulate
ADGRL1	-0.714688	0.000284443	0.00483523	36.1468	22.0492	0.00483523	downregulate
CST6	1.03496	0.000291804	0.00491331	72.8973	149.564	0.00491331	upregulate
LOC102724788	-2.47197	0.00029059	0.00491331	14.1443	2.55707	0.00491331	downregulate
MGST1	-0.791246	0.000291969	0.00491331	56.1335	32.518	0.00491331	downregulate
PIK3IP1	0.92613	0.000292192	0.00491331	230.494	438.09	0.00491331	upregulate
ATAD3A	-0.715432	0.000293303	0.00492136	24.049	14.8594	0.00492136	downregulate
KDELR3	0.763724	0.000293055	0.00492136	69.9268	118.814	0.00492136	upregulate
MBOAT2	-0.688787	0.000294195	0.00493101	40.4067	24.7876	0.00493101	downregulate
FAM20C	-0.944688	0.000294908	0.00493348	47.3071	24.6203	0.00493348	downregulate
STC2	-1.42999	0.000294976	0.00493348	24.0807	8.84815	0.00493348	downregulate
DGAT2	-2.25802	0.000297197	0.00496529	12.87	2.68822	0.00496529	downregulate
PPARG	-1.04217	0.000300487	0.00501487	19.3348	9.45272	0.00501487	downregulate
GLRB	0.92583	0.000302767	0.00503673	42.5211	80.689	0.00503673	upregulate
TSSC4	-0.976331	0.000304315	0.00505709	123.08	62.3762	0.00505709	downregulate
C1QTNF3	1.37241	0.000304876	0.00506101	5.56007	14.3944	0.00506101	upregulate
AKIRIN1	-0.864079	0.000305628	0.00506809	74.4379	40.8421	0.00506809	downregulate
SLC9A3R1	-1.25829	0.000306455	0.00506901	36.228	15.0156	0.00506901	downregulate
ZNF667	1.05789	0.000306338	0.00506901	7.29056	15.1271	0.00506901	upregulate
CYSLTR1	0.94889	0.000308385	0.00509211	12.1215	23.325	0.00509211	upregulate
CLUH	-0.748998	0.000310048	0.00511415	47.8977	28.2938	0.00511415	downregulate
HOMER3	-1.25158	0.000312146	0.00513787	29.7815	12.348	0.00513787	downregulate
WSCD2	1.92954	0.000315874	0.00519374	23.7249	90.2512	0.00519374	upregulate
LRRC37A	2.49864	0.000330116	0.00538809	2.47252	13.7492	0.00538809	upregulate
LRRC27	0.790409	0.000331797	0.00540985	16.2026	27.9393	0.00540985	upregulate
LYVE1	-1.00131	0.000332495	0.00541557	151.978	76.0304	0.00541557	downregulate
RGMB	-0.761575	0.000339187	0.0054901	49.3642	29.103	0.0054901	downregulate
CDK17	-1.0526	0.000339626	0.0054915	25.8782	12.4029	0.0054915	downregulate
KRT17	1.41285	0.000343256	0.00552337	38.1998	101.556	0.00552337	upregulate
PIGX	-0.840999	0.00034279	0.00552337	14.5334	8.22195	0.00552337	downregulate
CCDC34	1.11765	0.000351457	0.00563598	4.07822	8.91366	0.00563598	upregulate
CCDC88B	-0.959054	0.000352047	0.00563964	11.5782	6.11854	0.00563964	downregulate
CPEB1	0.773138	0.000357054	0.0057081	11.6678	19.597	0.0057081	upregulate
CYTL1	1.01507	0.000358232	0.00572105	460.729	931.254	0.00572105	upregulate
ADM	-0.993257	0.000359933	0.00572874	57.4072	28.7954	0.00572874	downregulate
RARRES1	-1.50333	0.000360185	0.00572874	8.93013	3.1951	0.00572874	downregulate
RASSF8	-0.620349	0.000359537	0.00572874	38.853	25.5128	0.00572874	downregulate
ARMC5	-0.693372	0.000361109	0.00573174	32.6944	19.9068	0.00573174	downregulate
SPATA18	0.87788	0.000377497	0.00597358	21.6582	39.5732	0.00597358	upregulate
TMEM59L	-1.20046	0.00039087	0.00614772	10.2813	4.52311	0.00614772	downregulate
AK5	1.5976	0.000391346	0.006149	1.97761	5.85114	0.006149	upregulate
NUAK1	0.783062	0.000398582	0.006225	95.1975	163.859	0.006225	upregulate
SOCS2-AS1	-1.25243	0.00040001	0.00623479	8.84768	3.70151	0.00623479	downregulate
SERPINF2	-1.84623	0.000406011	0.00630939	5.25279	1.53316	0.00630939	downregulate
GAB3	-0.657703	0.000407173	0.00631483	50.5013	32.0944	0.00631483	downregulate
PDE4D	-0.776425	0.000411575	0.00636733	70.9237	41.2743	0.00636733	downregulate
CRABP2	1.36343	0.000415653	0.00640805	4.46904	11.5133	0.00640805	upregulate
CTHRC1	0.852046	0.000415488	0.00640805	202.771	366.087	0.00640805	upregulate
FMN1	-0.794258	0.000415546	0.00640805	38.969	22.5609	0.00640805	downregulate
CCN5	-0.777711	0.000419805	0.00645154	2101.03	1225.51	0.00645154	downregulate
HMGA1	-1.04634	0.000420653	0.00645154	16.7877	8.11086	0.00645154	downregulate
ACTA1	-1.62854	0.000421514	0.00645368	7.59916	2.56679	0.00645368	downregulate
BCL6	-0.680915	0.000421947	0.00645396	418.65	261.003	0.00645396	downregulate
PSPC1	-0.705765	0.000431297	0.00658404	129.04	78.8765	0.00658404	downregulate
SCN4B	1.19917	0.000434551	0.00662073	4.80598	10.9386	0.00662073	upregulate
RASL12	-0.651895	0.000456647	0.00693026	612.439	389.667	0.00693026	downregulate
TRABD	-0.713591	0.000457429	0.00693538	86.7946	52.8221	0.00693538	downregulate
SHC4	0.979579	0.000460269	0.00696486	84.8569	167.517	0.00696486	upregulate
NANOS1	-1.24812	0.000460972	0.00696874	9.45139	4.06318	0.00696874	downregulate
ANKRA2	-0.63683	0.00046168	0.00697267	51.9335	33.3856	0.00697267	downregulate
TOB2	-0.635901	0.000468721	0.00705847	204.329	131.353	0.00705847	downregulate
CIITA	0.687537	0.000473632	0.00711865	37.9647	61.4369	0.00711865	upregulate
HK3	-1.02113	0.000475777	0.00714399	24.7928	12.3079	0.00714399	downregulate
CCND1	0.776133	0.000479115	0.00718027	445.5	762.78	0.00718027	upregulate
GZMH	1.99278	0.000481693	0.00721197	1.22751	4.91758	0.00721197	upregulate
PLEKHB1	0.703225	0.000486328	0.00726041	30.8515	50.2643	0.00726041	upregulate
BLOC1S3	0.68429	0.000490805	0.00730982	34.8398	56.4597	0.00730982	upregulate
FER1L4	-1.01428	0.000492172	0.00731959	16.7067	8.18327	0.00731959	downregulate
HS6ST3	-1.73279	0.000493283	0.00732911	8.72323	2.61439	0.00732911	downregulate
ID1	-0.972427	0.000497717	0.00738795	664.588	338.853	0.00738795	downregulate
ANK3	0.898524	0.000502339	0.00744945	65.6805	122.415	0.00744945	upregulate
MIDN	-0.741579	0.000514505	0.0075937	23.228	13.891	0.0075937	downregulate
SCAMP1-AS1	0.679953	0.000514189	0.0075937	15.9952	25.5754	0.0075937	upregulate
LINC02701	0.877583	0.00051929	0.00763721	11.5768	21.4463	0.00763721	upregulate
LNCTAM34A	1.22884	0.000521766	0.00765241	3.01676	7.07928	0.00765241	upregulate
CDA	-1.32622	0.000530639	0.00773649	11.8178	4.8074	0.00773649	downregulate
DES	-1.43089	0.000531417	0.00774059	826.786	306.528	0.00774059	downregulate
TSKU	-0.868239	0.000532025	0.0077422	149.445	81.7911	0.0077422	downregulate
FAM107A	-0.826387	0.000533528	0.00774237	110.728	62.5377	0.00774237	downregulate
GALNT5	1.03569	0.000538106	0.00778704	35.0299	71.6681	0.00778704	upregulate
BAZ1A	-0.734328	0.000542279	0.00783287	32.5076	19.608	0.00783287	downregulate
FAM86DP	-0.89856	0.000549893	0.00793475	23.7796	12.7596	0.00793475	downregulate
CDK15	1.03285	0.000551868	0.00794925	6.6144	13.4225	0.00794925	upregulate
ZBTB9	0.861333	0.000556102	0.00800283	7.5657	13.5262	0.00800283	upregulate
SESN3	-0.718936	0.000556926	0.00800393	102.202	61.9543	0.00800393	downregulate
LGI1	1.00766	0.000559407	0.00802814	13.2933	26.5285	0.00802814	upregulate
IL2RG	1.1481	0.000561326	0.00804825	5.03761	11.4577	0.00804825	upregulate
PLIN5	-1.67452	0.000562959	0.00806425	4.48731	1.45701	0.00806425	downregulate
PPP1CB	-0.659264	0.000569885	0.00815596	1462.14	925.708	0.00815596	downregulate
IGSF6	1.11595	0.000574203	0.00820267	4.44917	10.137	0.00820267	upregulate
ANKRD34A	-0.897543	0.000576336	0.00822559	12.2999	6.55747	0.00822559	downregulate
NECAB1	-0.640676	0.000593802	0.00843987	27.8054	17.8539	0.00843987	downregulate
HMG20B	-0.835607	0.000606073	0.00858704	190.995	106.783	0.00858704	downregulate
S100A12	-2.14886	0.000608833	0.00861019	6.5567	1.51604	0.00861019	downregulate
PNP	-1.04207	0.000615886	0.0086787	124.257	60.397	0.0086787	downregulate
LRP8	-0.834253	0.000623593	0.00877143	23.9663	13.5257	0.00877143	downregulate
HPGDS	1.38725	0.000626167	0.00879968	3.81845	10.2775	0.00879968	upregulate
MCUR1	-0.642449	0.000636718	0.00891578	50.0542	31.9273	0.00891578	downregulate
ABHD5	-0.680538	0.000652678	0.00909835	58.5003	36.627	0.00909835	downregulate
KDM7A	-0.692844	0.000656692	0.00912977	41.567	25.7282	0.00912977	downregulate
DENND6B	0.885145	0.000661124	0.00917501	7.21846	13.4412	0.00917501	upregulate
PRSS23	0.727558	0.000662931	0.0091919	940.449	1557.45	0.0091919	upregulate
USP38	-0.774921	0.000692531	0.00952598	86.6978	50.4486	0.00952598	downregulate
GCNT1	1.09388	0.00069493	0.00954212	10.8364	23.3587	0.00954212	upregulate
CCL3L1	1.84238	0.00071169	0.00973789	1.06732	3.70079	0.00973789	upregulate
CCL3L3	1.84238	0.00071169	0.00973789	1.06732	3.70079	0.00973789	upregulate
LPCAT1	-0.791749	0.000721937	0.00983489	18.7993	10.6597	0.00983489	downregulate
INSYN1	-1.49165	0.000723113	0.00983535	5.87955	2.10881	0.00983535	downregulate
NRAV	0.864596	0.000723234	0.00983535	17.4046	31.7803	0.00983535	upregulate
APCDD1	-0.928783	0.000727446	0.00986193	65.228	34.4254	0.00986193	downregulate
FMOD	0.70714	0.000727722	0.00986193	2618.56	4274.97	0.00986193	upregulate
TOX2	-1.2445	0.000726309	0.00986193	36.3364	15.3571	0.00986193	downregulate
CTSD	0.730413	0.000735058	0.00992678	2888.16	4791.81	0.00992678	upregulate
TWIST2	-0.858244	0.00073851	0.00995613	11.7818	6.38753	0.00995613	downregulate
HPSE2	1.57055	0.000758909	0.0101783	54.5018	161.749	0.0101783	upregulate
SLC39A14	-0.952669	0.000766316	0.0102599	770.748	398.263	0.0102599	downregulate
RFLNB	-0.714446	0.000771134	0.0103156	20.0665	12.4696	0.0103156	downregulate
ADAMTS2	-0.641642	0.000780404	0.0104103	59.1035	38.1289	0.0104103	downregulate
NUDT3	0.762247	0.000780545	0.0104103	112.474	190.778	0.0104103	upregulate
PLIN2	-0.646756	0.000782218	0.0104187	221.424	141.709	0.0104187	downregulate
SNCAIP	0.857539	0.000784197	0.0104187	44.3778	80.6364	0.0104187	upregulate
ACADS	-0.852272	0.000785492	0.010427	38.3032	21.1888	0.010427	downregulate
NR2F2-AS1	0.743039	0.000789728	0.0104743	12.3211	20.3333	0.0104743	upregulate
USP2	-1.31317	0.000799638	0.0105608	7.57139	3.08851	0.0105608	downregulate
LINC01252	1.05565	0.000801457	0.0105758	4.66453	9.98789	0.0105758	upregulate
CHRDL2	-2.04398	0.000814997	0.0107363	5.51729	1.39102	0.0107363	downregulate
CATSPERB	-1.48421	0.000816014	0.0107406	5.19383	1.8632	0.0107406	downregulate
GSTT1	0.719896	0.000817712	0.0107539	325.899	536.972	0.0107539	upregulate
PRKCB	-1.25892	0.000828232	0.0108739	28.4902	11.8632	0.0108739	downregulate
LPL	-1.55467	0.000829206	0.0108775	66.5969	22.7188	0.0108775	downregulate
NAPSB	1.17097	0.000843259	0.0110525	4.82838	11.2601	0.0110525	upregulate
RPS27AP5	1.64633	0.000845879	0.0110775	1.74377	5.18764	0.0110775	upregulate
MYL5	1.0083	0.000852577	0.0111185	16.597	33.6402	0.0111185	upregulate
PI15	-1.51168	0.00085417	0.0111299	41.8751	2.40539	0.0111299	downregulate
UBE2F-SCLY	-2.14724	0.000858345	0.011175	4.27217	0.966431	0.011175	downregulate
PCGF6	-0.823632	0.000860433	0.0111928	22.5739	12.5819	0.0111928	downregulate
KANSL1-AS1	1.39279	0.00086309	0.0111993	2.11753	5.59395	0.0111993	upregulate
LOC107984142	1.39279	0.00086309	0.0111993	2.11753	5.59395	0.0111993	upregulate
USP35	-0.720769	0.000862671	0.0111993	23.2714	14.0169	0.0111993	downregulate
CSRNP3	1.11598	0.00087688	0.0113499	12.0891	26.2309	0.0113499	upregulate
RALGAPA2	-0.66449	0.000884111	0.0114245	90.7033	57.4292	0.0114245	downregulate
HEY1	-0.944055	0.000889942	0.0114523	18.1495	9.41512	0.0114523	downregulate
RPS6KA4	-0.797847	0.000889423	0.0114523	18.2588	10.4498	0.0114523	downregulate
CDC14A	-0.788963	0.000892978	0.0114724	19.1347	10.9887	0.0114724	downregulate
BISPR	0.882533	0.000900837	0.0115322	7.73743	14.368	0.0115322	upregulate
RPGRIP1L	0.705346	0.00090227	0.0115322	13.9901	22.6205	0.0115322	upregulate
SLC1A3	-1.01415	0.000903458	0.0115322	26.5221	13.2796	0.0115322	downregulate
LAMP5	1.6249	0.000907031	0.0115576	1.42001	4.37385	0.0115576	upregulate
PLIN4	-1.31874	0.000908119	0.011562	72.3143	28.9381	0.011562	downregulate
KRT18	1.11454	0.000908879	0.0115622	37.9405	30.3349	0.0115622	upregulate
HSP90AB3P	1.15793	0.000911584	0.0115777	3.48467	7.63864	0.0115777	upregulate
COMTD1	-1.05366	0.000940032	0.0118328	42.0251	20.094	0.0118328	downregulate
SPOCD1	-2.00393	0.000950241	0.0119324	20.2079	5.01879	0.0119324	downregulate
LCN10	-1.39588	0.000952008	0.011945	8.88695	3.42407	0.011945	downregulate
ARNT2	0.737547	0.000966755	0.0120957	30.2038	50.4938	0.0120957	upregulate
SLC25A35	-0.836648	0.000969312	0.0121052	13.1042	7.26875	0.0121052	downregulate
SNHG3	-0.707378	0.000982379	0.0122373	46.1597	28.1801	0.0122373	downregulate
SSTR5	-1.5488	0.000985047	0.0122509	8.54358	2.93349	0.0122509	downregulate
CYP1A1	-1.80247	0.000988016	0.012278	4.10872	1.19686	0.012278	downregulate
ROBO2	1.86547	0.00100123	0.0124126	28.0748	102.251	0.0124126	upregulate
INE2	1.30791	0.00100425	0.0124204	4.19693	10.5302	0.0124204	upregulate
JAG2	-0.977197	0.00100374	0.0124204	18.446	9.33707	0.0124204	downregulate
TRAM1	-0.724259	0.00100363	0.0124204	232.315	140.409	0.0124204	downregulate
ADAMTS15	-0.818152	0.00101931	0.0125143	16.7628	9.57055	0.0125143	downregulate
LHFPL2	-0.646264	0.00102149	0.0125143	50.3046	32.2822	0.0125143	downregulate
AMOT	0.704596	0.00103435	0.0126123	32.158	52.5445	0.0126123	upregulate
ADRA1B	-0.874399	0.00104228	0.012689	67.3616	36.7583	0.012689	downregulate
LINC00672	0.890054	0.00104626	0.0127276	6.63923	12.197	0.0127276	upregulate
SERINC4	0.736084	0.00106226	0.012872	12.4267	20.7442	0.012872	upregulate
LRG1	-1.72044	0.00106539	0.0128998	6.50425	2.05172	0.0128998	downregulate
RAB27A	-0.695379	0.00106812	0.0129228	65.7168	40.4921	0.0129228	downregulate
PCDHB8	1.01345	0.00107221	0.0129622	11.2739	22.6787	0.0129622	upregulate
SEMA4B	-0.923307	0.00109062	0.0131338	34.2085	18.08	0.0131338	downregulate
RBPMS-AS1	-1.06001	0.00109485	0.0131644	7.83665	3.82921	0.0131644	downregulate
NUP210	0.964282	0.00109778	0.0131793	11.7941	23.1882	0.0131793	upregulate
SMG1P3	-0.985637	0.00109902	0.013184	78.1514	39.4378	0.013184	downregulate
VANGL2	-1.54817	0.0011094	0.0132371	7.54778	2.69818	0.0132371	downregulate
HLA-DRB4	2.19096	0.00111764	0.0133097	7.68424	35.2444	0.0133097	upregulate
PDE4B	-0.949079	0.0011189	0.0133097	42.9447	22.3907	0.0133097	downregulate
CAMK2B	-1.20046	0.00112348	0.0133336	18.947	8.29364	0.0133336	downregulate
CCDC89	0.938854	0.00114945	0.0135489	6.5406	12.7324	0.0135489	upregulate
PTCH1	-0.653793	0.00115148	0.0135523	64.4052	40.7475	0.0135523	downregulate
PPM1J	-1.01583	0.00116066	0.0136324	17.9357	8.85116	0.0136324	downregulate
LRRC37A3	1.12535	0.00116235	0.013639	8.36086	18.2826	0.013639	upregulate
IGFBP3	-1.44132	0.00116503	0.0136602	1914.8	705.038	0.0136602	downregulate
PCDH12	0.700554	0.00116608	0.0136622	32.8995	53.8712	0.0136622	upregulate
TET3	-0.703209	0.00118313	0.0138412	39.6412	24.468	0.0138412	downregulate
PKDCC	-0.649512	0.00118737	0.0138803	118.258	75.4096	0.0138803	downregulate
TASL	1.25137	0.00120879	0.0140568	2.47044	5.95006	0.0140568	upregulate
KRT8P44	-1.37689	0.00122212	0.0141589	4.84949	1.84076	0.0141589	downregulate
HEXD	-0.665904	0.00122372	0.014167	20.747	13.0526	0.014167	downregulate
AMIGO2	0.71306	0.00123105	0.0142201	142.242	233.252	0.0142201	upregulate
GCKR	-1.49656	0.00124085	0.0143121	4.83993	1.78529	0.0143121	downregulate
NUDT17	0.86885	0.00126342	0.0145293	12.5616	22.8364	0.0145293	upregulate
SPOCK1	-0.865127	0.00126537	0.0145411	194.245	106.547	0.0145411	downregulate
ARHGAP24	0.767583	0.00127747	0.0146584	118.241	201.375	0.0146584	upregulate
ZNF185	0.701555	0.00129647	0.0148218	38.4651	62.4804	0.0148218	upregulate
ZNF74	-0.667018	0.0013002	0.0148427	31.0929	19.2922	0.0148427	downregulate
EPM2A-DT	0.724715	0.0013174	0.015017	12.5615	20.809	0.015017	upregulate
CYP46A1	-0.941758	0.00134734	0.0152911	10.0701	5.21753	0.0152911	downregulate
PLLP	-0.785698	0.00135163	0.0153175	24.9314	14.4198	0.0153175	downregulate
CCDC71L	-0.914995	0.00135673	0.0153641	12.3481	6.6203	0.0153641	downregulate
CRHBP	1.52424	0.0013626	0.0154082	2.73269	8.12593	0.0154082	upregulate
CDH13	0.751841	0.00136379	0.0154104	2292.22	3859.9	0.0154104	upregulate
PCOLCE2	-0.838185	0.00136503	0.0154132	323.461	181.021	0.0154132	downregulate
ARHGAP29	-0.694111	0.00137347	0.0154638	87.6517	54.1005	0.0154638	downregulate
MLIP	1.1769	0.00139474	0.0156805	3.33221	7.52564	0.0156805	upregulate
CDKL2	0.775967	0.00139595	0.0156828	8.92718	15.1386	0.0156828	upregulate
UBASH3B	-1.1785	0.00139804	0.0156949	12.0415	5.23279	0.0156949	downregulate
SLC25A25	-0.757544	0.00140251	0.0156998	95.0765	56.2011	0.0156998	downregulate
CCDC137	-0.610747	0.00141758	0.0158382	42.4404	27.6898	0.0158382	downregulate
FAM180A	0.765383	0.00141792	0.0158382	243.644	414.061	0.0158382	upregulate
SCG5	1.5145	0.00143196	0.0159563	2.87959	8.41336	0.0159563	upregulate
OLFM4	-1.52513	0.0014711	0.0163618	4.78604	1.72162	0.0163618	downregulate
DEPP1	-1.56844	0.00147644	0.0163978	1215.68	409.928	0.0163978	downregulate
GLRX2	-0.662625	0.00149484	0.0165285	21.296	13.3265	0.0165285	downregulate
MGAT4C	1.41234	0.00149424	0.0165285	2.36483	6.34466	0.0165285	upregulate
ASRGL1	-1.1165	0.00150056	0.0165594	20.2194	9.42009	0.0165594	downregulate
STOX2	-0.768595	0.00150057	0.0165594	41.6745	24.3854	0.0165594	downregulate
CDH19	-1.33195	0.00150625	0.0166104	14.1006	5.41869	0.0166104	downregulate
LEFTY2	0.889655	0.00150986	0.0166266	147.535	273.618	0.0166266	upregulate
MACROD2	1.36858	0.00152895	0.0167656	2.00686	5.27376	0.0167656	upregulate
TPH1	0.783821	0.00155385	0.0169671	225.416	388.159	0.0169671	upregulate
SPECC1L-ADORA2A	-2.11524	0.00156011	0.0170234	7.15199	1.65771	0.0170234	downregulate
RIC3	-0.686218	0.0015976	0.0173595	36.6726	22.7441	0.0173595	downregulate
TACR1	-1.11386	0.00162618	0.0175965	25.7958	11.84	0.0175965	downregulate
CDH24	-1.48442	0.00162934	0.0176184	4.1736	1.54594	0.0176184	downregulate
IL18RAP	-1.74214	0.00165964	0.0178592	7.00654	2.18206	0.0178592	downregulate
MLXIPL	-1.60016	0.00167344	0.0179492	3.95047	1.33998	0.0179492	downregulate
PLXNC1	0.67734	0.00167226	0.0179492	13.0335	21.1536	0.0179492	upregulate
SH3RF2	-0.630994	0.00167604	0.0179492	64.9706	41.8014	0.0179492	downregulate
STEAP1	-1.18211	0.00167568	0.0179492	46.7239	13.2831	0.0179492	downregulate
PDGFA-DT	1.10871	0.00168423	0.0180118	8.06362	17.5111	0.0180118	upregulate
LOC102724560	-1.91135	0.00171238	0.0182377	148.967	39.6146	0.0182377	downregulate
COL5A3	-1.30071	0.0017137	0.0182392	5.18869	2.10494	0.0182392	downregulate
CABYR	0.768653	0.00171949	0.0182884	7.77007	13.1764	0.0182884	upregulate
SLC1A7	1.11005	0.00173111	0.0183994	9.48543	20.6567	0.0183994	upregulate
XKR8	-0.672633	0.00176122	0.0186684	39.7304	24.8646	0.0186684	downregulate
LCMT1-AS2	-0.79555	0.00176944	0.0187043	16.0559	9.24515	0.0187043	downregulate
OSGIN1	0.797215	0.00179288	0.0189139	34.4265	59.8516	0.0189139	upregulate
OASL	1.17691	0.00180113	0.0189752	3.19681	7.51941	0.0189752	upregulate
SPR	-0.892688	0.00183	0.0191756	107.947	57.96	0.0191756	downregulate
DMKN	0.725919	0.0018313	0.0191763	36.5254	60.2837	0.0191763	upregulate
NMUR1	1.10794	0.00184215	0.019251	3.53547	7.56021	0.019251	upregulate
MPHOSPH9	-0.643853	0.00185572	0.0193281	22.9937	14.5837	0.0193281	downregulate
GPR26	0.880537	0.00190516	0.01979	7.1778	12.9022	0.01979	upregulate
LRCH4	-0.709283	0.00191694	0.0198726	21.54	13.0837	0.0198726	downregulate
PLXNA4	-1.11329	0.00192124	0.0198775	336.604	155.612	0.0198775	downregulate
TRABD2B	-0.682798	0.00192058	0.0198775	66.8407	41.8551	0.0198775	downregulate
CD4	0.841731	0.00192689	0.0199227	56.706	102.107	0.0199227	upregulate
LINC00310	0.722212	0.00194344	0.0200406	19.8899	32.4485	0.0200406	upregulate
RTP4	1.00656	0.00198562	0.0204485	3.79932	7.72683	0.0204485	upregulate
SRSF2	-0.609224	0.00199225	0.0205032	223.376	146.315	0.0205032	downregulate
PITPNC1	-0.931427	0.00201859	0.0206922	9.58088	5.03022	0.0206922	downregulate
ATP11C	-0.647425	0.00202145	0.0207062	56.7454	36.26	0.0207062	downregulate
NFKBIB	-0.667676	0.00202262	0.0207062	16.7953	10.5469	0.0207062	downregulate
DNAJB11	-0.7232	0.00202801	0.0207478	88.5335	53.5547	0.0207478	downregulate
DIRAS3	0.772251	0.0020305	0.0207596	15.7031	26.9042	0.0207596	upregulate
SCGN	-1.57074	0.00203998	0.0208428	9.37294	3.12302	0.0208428	downregulate
RBM12B-AS1	-1.22975	0.00205189	0.0209371	5.15297	2.31442	0.0209371	downregulate
RBPMS2	-1.32434	0.00205331	0.0209379	11.0146	4.41937	0.0209379	downregulate
THNSL1	0.893465	0.00205887	0.0209807	8.16236	15.181	0.0209807	upregulate
CICP27	-0.845305	0.00211401	0.0214165	12.249	6.75009	0.0214165	downregulate
NPR1	-0.760444	0.00214203	0.0216421	1790.29	1056.68	0.0216421	downregulate
UGDH-AS1	0.75099	0.00214323	0.0216421	8.92486	15.3179	0.0216421	upregulate
CREB3L1	-0.985426	0.00219772	0.0221064	10.5812	5.33753	0.0221064	downregulate
NOL7	-0.645592	0.00220368	0.0221377	122.219	77.9565	0.0221377	downregulate
FBXL8	-0.635656	0.00221481	0.0222066	40.3674	26.1473	0.0222066	downregulate
ANPEP	-0.844718	0.00223339	0.0223448	26.7428	15.0036	0.0223448	downregulate
DNER	1.14254	0.00223501	0.0223448	11.5265	25.0598	0.0223448	upregulate
GZMA	1.17052	0.00223577	0.0223448	2.56264	5.99521	0.0223448	upregulate
PIK3R6	1.17545	0.00224292	0.0223875	2.39809	5.33865	0.0223875	upregulate
HACE1	-0.711705	0.00224466	0.0223905	24.4297	14.855	0.0223905	downregulate
SULT1B1	-1.43629	0.00224799	0.0223984	3.7401	1.33711	0.0223984	downregulate
LGR6	-0.625197	0.00225889	0.0224893	616.673	399.823	0.0224893	downregulate
GPX3	-0.667042	0.00226253	0.0225111	1520.74	957.834	0.0225111	downregulate
VDR	-0.727214	0.00227025	0.0225735	48.0893	29.1186	0.0225735	downregulate
DGKG	-1.00093	0.00229808	0.0227775	58.3833	29.1272	0.0227775	downregulate
MT1A	-1.21114	0.00230641	0.0228309	11.8338	5.23135	0.0228309	downregulate
HS2ST1	-0.668431	0.00231058	0.0228577	23.6209	15.0155	0.0228577	downregulate
PCDH1	-0.762737	0.00237698	0.0233956	43.8497	25.945	0.0233956	downregulate
OMA1	0.68047	0.00238206	0.0234309	12.1357	19.3229	0.0234309	upregulate
FGF14	0.754938	0.00238461	0.0234331	42.1951	71.1851	0.0234331	upregulate
CD109-AS1	1.03287	0.00243924	0.0237881	3.19654	6.59126	0.0237881	upregulate
NCS1	-0.636635	0.00243976	0.0237881	166.693	107.057	0.0237881	downregulate
AKR1C1	-0.904593	0.00246036	0.0239739	240.573	128.646	0.0239739	downregulate
ARG2	-0.921027	0.00246411	0.0239804	36.523	19.3848	0.0239804	downregulate
RAD51B	0.79156	0.00247235	0.0240306	8.0761	14.084	0.0240306	upregulate
SMAD6	-0.815845	0.00248311	0.024106	23.1678	13.391	0.024106	downregulate
BDH1	-1.0336	0.00249415	0.0241602	6.59372	3.17575	0.0241602	downregulate
DCLK1	-1.14225	0.00249502	0.0241602	20.7158	9.42143	0.0241602	downregulate
P2RX7	0.715938	0.0024981	0.0241602	10.4505	17.081	0.0241602	upregulate
PRND	1.61753	0.00250347	0.0241821	1.32465	3.97656	0.0241821	upregulate
TARBP1	0.790483	0.00251859	0.024313	12.4911	21.8264	0.024313	upregulate
CLDN23	-1.15796	0.00253639	0.0244394	5.93947	2.74977	0.0244394	downregulate
DNAAF2	-0.899692	0.00255738	0.0245657	13.884	7.33261	0.0245657	downregulate
COLQ	1.28198	0.00257603	0.0246839	28.1961	68.4959	0.0246839	upregulate
ARHGEF39	-0.609601	0.00257796	0.0246872	33.0236	21.5196	0.0246872	downregulate
CYYR1	-0.940363	0.00259142	0.0247856	37.9669	19.6969	0.0247856	downregulate
TUNAR	1.76448	0.00261249	0.0249718	1.14893	3.94758	0.0249718	upregulate
CYBB	0.985746	0.00263395	0.0251396	28.3646	56.6159	0.0251396	upregulate
GAD1	1.08802	0.00265325	0.0252817	13.0114	27.7694	0.0252817	upregulate
RSPO3	-1.22184	0.00266344	0.0253499	6.31745	2.62006	0.0253499	downregulate
EIF4EBP1	-0.691645	0.00266578	0.0253566	53.0818	32.8383	0.0253566	downregulate
TP53I13	-0.88105	0.00268064	0.0254514	81.7531	44.3005	0.0254514	downregulate
FOLR3	-1.82482	0.00270434	0.0256227	3.50208	1.0439	0.0256227	downregulate
F8	-0.749878	0.00272377	0.0257363	90.6277	53.848	0.0257363	downregulate
GNLY	1.15733	0.00273231	0.0258003	4.76711	10.8664	0.0258003	upregulate
SLC7A1	-0.610532	0.00275717	0.0259721	119.086	78.1834	0.0259721	downregulate
CNTN1	0.758519	0.00277681	0.0261255	271.447	459.087	0.0261255	upregulate
ABHD17A	-0.633446	0.00283345	0.0265425	20.0285	13.0386	0.0265425	downregulate
SLC35G1	-0.838869	0.00283647	0.0265425	13.5462	7.42468	0.0265425	downregulate
KIFBP	-0.780996	0.00284704	0.0266234	134.089	77.7984	0.0266234	downregulate
CHN2	0.987475	0.00289023	0.0269	36.4781	72.2648	0.0269	upregulate
TAF1A	0.736247	0.0029016	0.0269898	9.86089	16.243	0.0269898	upregulate
MOB2	-0.642158	0.00291022	0.0270537	34.6118	21.9444	0.0270537	downregulate
TTYH3	-0.644048	0.0029332	0.0272349	44.6523	28.7081	0.0272349	downregulate
ACTG2	-0.738125	0.00294329	0.0272558	3573.82	2142.54	0.0272558	downregulate
MUC1	-0.88104	0.00295587	0.0272996	23.5384	12.7097	0.0272996	downregulate
GAP43	1.20346	0.00295858	0.0273076	9.58527	22.3129	0.0273076	upregulate
RABEP2	-0.704153	0.00299389	0.027552	25.981	15.708	0.027552	downregulate
EBF4	-0.751689	0.00302178	0.0277267	13.9145	8.3581	0.0277267	downregulate
TMEFF2	1.40426	0.00302419	0.0277325	2.28439	6.13839	0.0277325	upregulate
KCNN3	0.918803	0.00305392	0.0278901	11.4738	21.794	0.0278901	upregulate
PCDHGA10	-0.709517	0.00305263	0.0278901	27.1204	16.6183	0.0278901	downregulate
PPM1L	-0.644316	0.00306033	0.0279315	41.1204	26.4645	0.0279315	downregulate
MXD3	-0.833421	0.0030738	0.0279533	13.6033	7.52419	0.0279533	downregulate
DUXA	1.52123	0.00308065	0.0279864	1.4368	4.10476	0.0279864	upregulate
TSTD1	0.732987	0.00309486	0.0280828	47.8721	79.8413	0.0280828	upregulate
RCC1	-0.644955	0.00314308	0.0283899	26.8621	17.0561	0.0283899	downregulate
PDE2A	-0.847793	0.00316913	0.0285736	69.558	38.5483	0.0285736	downregulate
RAB11FIP4	1.24161	0.00319013	0.0287296	2.361	5.48562	0.0287296	upregulate
SLX9	-0.620096	0.00322656	0.0290074	29.6264	19.3391	0.0290074	downregulate
SLC6A9	-0.918885	0.00325229	0.0291882	60.3935	32.025	0.0291882	downregulate
KRT16P6	1.45351	0.00329834	0.0294961	1.76106	4.87198	0.0294961	upregulate
MAP7	-0.723643	0.00330002	0.0294961	25.9116	15.8026	0.0294961	downregulate
JAML	0.871087	0.0033039	0.0294983	12.066	22.5118	0.0294983	upregulate
APLNR	1.28645	0.00332851	0.0296789	21.0151	51.4616	0.0296789	upregulate
P2RY13	1.04334	0.00346021	0.0306653	3.40792	7.14906	0.0306653	upregulate
CYP1B1	-1.58756	0.00346528	0.0306927	62.9717	20.9715	0.0306927	downregulate
HLA-DRB3	1.42357	0.00347822	0.0307847	15.0668	40.6396	0.0307847	upregulate
SERHL2	0.707389	0.00347962	0.0307847	11.0863	17.993	0.0307847	upregulate
PITHD1	-0.74767	0.00348759	0.0308377	72.2395	42.9759	0.0308377	downregulate
C1orf162	-0.867209	0.0035063	0.0309631	30.8028	17.0693	0.0309631	downregulate
NMNAT3	0.711029	0.00352681	0.0310553	16.5203	26.92	0.0310553	upregulate
SCN9A	0.913945	0.00354673	0.031166	4.90826	8.94476	0.031166	upregulate
GDF15	1.06561	0.00357052	0.0313044	13.527	28.4677	0.0313044	upregulate
ADGRG1	-0.919725	0.00360323	0.0315024	55.248	29.2507	0.0315024	downregulate
RAPGEFL1	-0.946522	0.00361519	0.0315893	11.4618	5.99066	0.0315893	downregulate
C4BPB	1.48796	0.0036348	0.031725	2.06233	5.7275	0.031725	upregulate
CTNNA3	0.882827	0.00368517	0.0321216	6.87337	12.4474	0.0321216	upregulate
ZC3H12A-DT	0.719018	0.0036912	0.0321452	23.9914	39.6037	0.0321452	upregulate
ANGPT4	-1.27126	0.00378786	0.0327853	16.4011	6.81109	0.0327853	downregulate
CSRNP1	-0.768892	0.00396808	0.0339802	178.738	104.763	0.0339802	downregulate
RRP1	-0.882432	0.00402503	0.0343418	37.1958	20.0194	0.0343418	downregulate
CEACAM19	-1.00383	0.00403706	0.0343879	10.9941	5.54091	0.0343879	downregulate
SYT17	0.907021	0.00407476	0.0346332	4.2601	7.98633	0.0346332	upregulate
FHIT	0.780304	0.00408071	0.0346649	11.7778	20.0902	0.0346649	upregulate
LAMA3	-0.727995	0.00410495	0.0348139	34.8141	21.0912	0.0348139	downregulate
CORO1B	-0.615006	0.00411882	0.0349125	219.562	143.11	0.0349125	downregulate
CIDEC	-2.05094	0.00412617	0.0349557	11.1071	2.66406	0.0349557	downregulate
MX2	0.894697	0.00413342	0.0349981	16.8833	31.7546	0.0349981	upregulate
PLXDC1	1.00581	0.00422047	0.0355803	7.74971	15.3644	0.0355803	upregulate
SYTL3	-0.851959	0.00422858	0.0356102	12.1971	6.74164	0.0356102	downregulate
CMPK2	0.961349	0.00423339	0.0356314	4.52394	8.65108	0.0356314	upregulate
ANKRD2	-1.13962	0.00425793	0.0357691	10.0206	4.56411	0.0357691	downregulate
FGFR2	-0.798539	0.00425894	0.0357691	23.7653	13.6414	0.0357691	downregulate
TRPA1	0.808102	0.00426552	0.0358051	6.53708	11.4778	0.0358051	upregulate
PI16	1.2802	0.00428179	0.0358699	69.8027	169.807	0.0358699	upregulate
ADRA1A	-1.44067	0.00431131	0.0358977	8.27995	2.9376	0.0358977	downregulate
CAMK2N1	-0.676966	0.00429326	0.0358977	16.8692	10.4392	0.0358977	downregulate
CD52	1.05521	0.00429448	0.0358977	3.53517	7.50717	0.0358977	upregulate
FBP2	1.42437	0.00431237	0.0358977	1.56846	4.27678	0.0358977	upregulate
PSD4	0.745667	0.00430319	0.0358977	8.09856	13.7231	0.0358977	upregulate
RNF122	-0.74717	0.00430564	0.0358977	27.6063	16.6945	0.0358977	downregulate
POTEE	-1.40591	0.00436781	0.0362364	3.52103	1.33068	0.0362364	downregulate
EIF2AK3-DT	1.07627	0.00437112	0.0362421	2.47682	5.27357	0.0362421	upregulate
PPP2CA	-0.680529	0.0044299	0.0365766	136.373	84.9176	0.0365766	downregulate
LBR	-0.643227	0.00446286	0.0366902	73.5169	47.2045	0.0366902	downregulate
ELOVL7	-1.25244	0.00451137	0.0370108	8.47719	3.50898	0.0370108	downregulate
N4BP2L2-IT2	-0.747009	0.00451581	0.0370277	11.943	7.08084	0.0370277	downregulate
TOR3A	-0.693477	0.00455109	0.0372489	88.048	54.2961	0.0372489	downregulate
TMEM100	-1.17331	0.00459222	0.037457	6.60741	2.98528	0.037457	downregulate
CCDC106	-0.78912	0.00460412	0.0375333	14.3602	8.17576	0.0375333	downregulate
ATP8B3	-1.09109	0.00467332	0.0378607	7.60762	3.5184	0.0378607	downregulate
ZNF821	0.7816	0.00467721	0.0378725	10.6851	18.5006	0.0378725	upregulate
CTF1	0.742272	0.00468001	0.0378755	6.9578	11.6485	0.0378755	upregulate
PTCHD4	0.863841	0.00469285	0.0379203	9.34303	16.8585	0.0379203	upregulate
LRRC61	-1.00159	0.0047148	0.0380582	8.82146	4.38993	0.0380582	downregulate
LONRF3	-0.757268	0.00474372	0.0381404	25.285	14.7286	0.0381404	downregulate
RPL6P10	0.919154	0.00475977	0.0382427	6.17181	12.0192	0.0382427	upregulate
ADH4	-1.14703	0.00476925	0.0382861	8.20214	3.65119	0.0382861	downregulate
LMCD1-AS1	1.25722	0.00477992	0.0382861	1.83814	4.28602	0.0382861	upregulate
LOC101927394	1.25722	0.00477992	0.0382861	1.83814	4.28602	0.0382861	upregulate
MDK	0.940593	0.00484388	0.0385938	8.62285	16.7949	0.0385938	upregulate
FOLR2	0.853992	0.004864	0.0386613	57.0643	103.629	0.0386613	upregulate
ZNRF1	-0.617973	0.00490692	0.0389428	22.0128	14.495	0.0389428	downregulate
TAFA2	0.980164	0.0050022	0.0395936	26.457	51.8168	0.0395936	upregulate
MMP13	1.74388	0.00502411	0.0397059	1.06732	3.48955	0.0397059	upregulate
WHRN	-1.16039	0.00502604	0.0397059	5.03816	2.27661	0.0397059	downregulate
ERFE	-1.45773	0.00509188	0.040104	5.58403	2.09404	0.040104	downregulate
LRRC45	-0.882002	0.00511434	0.0402606	12.1491	6.53131	0.0402606	downregulate
KRT86	0.90633	0.00517765	0.0406767	10.8155	20.2649	0.0406767	upregulate
GJA5	-0.63803	0.00518471	0.0407116	151.05	97.0727	0.0407116	downregulate
BMS1P4-AGAP5	1.4457	0.00519721	0.0407276	2.95043	8.01994	0.0407276	upregulate
CNTFR	-1.06128	0.0051895	0.0407276	6.03866	2.86843	0.0407276	downregulate
MIR155HG	-0.922425	0.00519538	0.0407276	11.4118	6.02068	0.0407276	downregulate
CYP17A1	-1.41737	0.00520454	0.040744	3.41341	1.29323	0.040744	downregulate
NAMPTP1	-1.47376	0.0052336	0.0409098	22.0647	7.95443	0.0409098	downregulate
RHPN2	-0.942159	0.00527634	0.0411074	9.04251	4.63283	0.0411074	downregulate
NCF1	1.29674	0.00528811	0.04115	6.1111	15.3128	0.04115	upregulate
RPL7L1P9	-1.14568	0.00531732	0.0413567	12.3898	5.55357	0.0413567	downregulate
ADORA3	-0.917523	0.00534546	0.0414926	10.8278	5.83653	0.0414926	downregulate
NUPR2	0.696651	0.00536004	0.041585	7.65277	12.2982	0.041585	upregulate
IL4R	-0.623415	0.00539814	0.0417973	72.6811	47.2698	0.0417973	downregulate
IL18R1	-1.16238	0.00545467	0.0421512	6.65808	3.08149	0.0421512	downregulate
KCNJ8	-0.668609	0.00553689	0.0427158	92.203	57.7762	0.0427158	downregulate
PMAIP1	1.43306	0.0055387	0.0427158	1.24139	3.20643	0.0427158	upregulate
TMCC3	-0.634106	0.00554312	0.0427287	41.4265	26.5797	0.0427287	downregulate
RPL18AP7	0.926361	0.00560194	0.043118	4.03852	7.82268	0.043118	upregulate
LGR5	0.898586	0.00560503	0.0431205	65.8172	122.77	0.0431205	upregulate
B4GALNT4	-1.59556	0.00568395	0.0436845	3.35179	1.12967	0.0436845	downregulate
DAPK2	0.862319	0.00570486	0.0437373	12.7166	23.0961	0.0437373	upregulate
SPPL2A	-0.611106	0.00573187	0.0439011	140.984	92.0803	0.0439011	downregulate
SPTY2D1OS	1.21569	0.00575283	0.0439752	1.81668	4.31892	0.0439752	upregulate
TNFRSF8	-1.43457	0.00578997	0.0441723	5.44129	2.08995	0.0441723	downregulate
CUEDC1	-0.61262	0.00579854	0.044216	36.8794	24.2979	0.044216	downregulate
HLA-DQA2	1.58721	0.00580776	0.0442487	1.34369	3.86917	0.0442487	upregulate
LINC00548	-1.23328	0.00581478	0.0442487	3.99817	1.69131	0.0442487	downregulate
LINC00598	-1.23328	0.00581478	0.0442487	3.99817	1.69131	0.0442487	downregulate
ADAMTSL4	-0.651414	0.00582791	0.0443097	119.574	76.0704	0.0443097	downregulate
SYT12	1.38235	0.00584626	0.0443899	9.59383	24.9532	0.0443899	upregulate
TRAC	1.12833	0.00588287	0.0445969	3.60273	8.14137	0.0445969	upregulate
SAMSN1	-1.18827	0.00593608	0.0447653	11.8671	5.22682	0.0447653	downregulate
PIM3	-0.698087	0.0059603	0.0448781	30.7631	18.8513	0.0448781	downregulate
ANKRD35	-0.684658	0.0059755	0.044949	126.442	78.4883	0.044949	downregulate
CABP1	-1.17116	0.00600425	0.0451217	5.08769	2.26678	0.0451217	downregulate
ATP1A1-AS1	0.789505	0.0060096	0.0451401	6.58107	11.449	0.0451401	upregulate
MT1E	-0.835879	0.00604326	0.0452458	84.7344	47.5132	0.0452458	downregulate
MT1F	-1.08803	0.00603416	0.0452458	9.90843	4.739	0.0452458	downregulate
KCNB2	1.30266	0.00605585	0.0453127	1.96967	4.93051	0.0453127	upregulate
LRRC29	0.712715	0.00607995	0.0454711	16.9681	27.9425	0.0454711	upregulate
SOX13	-0.647601	0.0061362	0.045679	31.6494	20.3183	0.045679	downregulate
RDH10	-0.937417	0.00621636	0.0461148	9.45879	4.96592	0.0461148	downregulate
RTL9	0.970062	0.00627766	0.0464809	5.24524	10.3535	0.0464809	upregulate
CNTNAP3B	-0.881092	0.00632783	0.0467592	36.3413	19.6544	0.0467592	downregulate
EFCAB11	0.781154	0.0063275	0.0467592	4.95294	8.50827	0.0467592	upregulate
TTC13	-0.720836	0.00633799	0.0467592	22.0038	13.3894	0.0467592	downregulate
RIPOR3	-0.897254	0.00639538	0.0470616	9.1155	4.9912	0.0470616	downregulate
GASK1B-AS1	0.730437	0.00645552	0.0473476	58.0362	96.121	0.0473476	upregulate
ECHDC3	-0.839675	0.00651727	0.0476881	12.1379	6.75235	0.0476881	downregulate
EPHB1	0.920273	0.00651287	0.0476881	5.24299	9.89124	0.0476881	upregulate
PODNL1	1.10387	0.00651363	0.0476881	37.7245	80.9987	0.0476881	upregulate
GLIPR2	-0.657026	0.00660712	0.0482096	174.079	110.482	0.0482096	downregulate
CCDC200	0.902365	0.00663327	0.0483681	4.00181	7.70673	0.0483681	upregulate
GRIA1	0.799266	0.00663504	0.0483681	139.486	242.634	0.0483681	upregulate
EBLN2	-0.884894	0.00677693	0.0492181	7.76563	4.32419	0.0492181	downregulate
MC1R	-0.668827	0.00679318	0.0492754	25.0882	15.6895	0.0492754	downregulate
RGS11	0.83199	0.00684828	0.0495461	26.6707	47.2698	0.0495461	upregulate
S1PR1	-0.667514	0.00685596	0.0495461	120.975	76.3416	0.0495461	downregulate
ADGRG3	-1.46395	0.00687078	0.0496219	5.70558	2.15997	0.0496219	downregulate
ZNF469	0.877995	0.00688573	0.0497068	10.3086	19.0255	0.0497068	upregulate
SIX4	-0.778667	0.00691092	0.0498656	10.8445	6.42133	0.0498656	downregulate

## Sheet: Supplementary Table S4
MR results
id.exposure	id.outcome	outcome	exposure	method	nsnp	b	se	pval	lo_ci	up_ci	or	or_lci95	or_uci95
ebi-a-GCST90001830	ebi-a-GCST90018783	Aortic aneurysm || id:ebi-a-GCST90018783	BAFF-R on CD20- B cell	Inverse variance weighted	10	-0.153969	0.0434664	0.00039671	-0.239163	-0.0687752	0.857298	0.787286	0.933537
ebi-a-GCST90001871	ebi-a-GCST90018783	Aortic aneurysm || id:ebi-a-GCST90018783	HVEM on T cell	Weighted median	14	-0.120987	0.0389255	0.00188247	-0.197281	-0.0446932	0.886045	0.82096	0.956291
ebi-a-GCST90001997	ebi-a-GCST90018783	Aortic aneurysm || id:ebi-a-GCST90018783	CX3CR1 on CD14+ CD16- monocyte	MR Egger	19	0.19786	0.0565876	0.00276475	0.0869487	0.308772	1.21879	1.09084	1.36175
ebi-a-GCST90001644	ebi-a-GCST90018783	Aortic aneurysm || id:ebi-a-GCST90018783	B cell %lymphocyte	Inverse variance weighted	25	0.0799672	0.0299097	0.00750375	0.0213442	0.13859	1.08325	1.02157	1.14865
ebi-a-GCST90001871	ebi-a-GCST90018783	Aortic aneurysm || id:ebi-a-GCST90018783	HVEM on T cell	Inverse variance weighted	14	-0.0714811	0.0271854	0.00855382	-0.124765	-0.0181977	0.931014	0.882705	0.981967
ebi-a-GCST90001556	ebi-a-GCST90018783	Aortic aneurysm || id:ebi-a-GCST90018783	Effector Memory CD8+ T cell %T cell	Inverse variance weighted	9	-0.0720874	0.0278681	0.0096889	-0.126709	-0.017466	0.93045	0.88099	0.982686
ebi-a-GCST90001678	ebi-a-GCST90018783	Aortic aneurysm || id:ebi-a-GCST90018783	CD28- CD25++ CD8+ T cell Absolute Count	Simple median	14	-0.179335	0.0696414	0.0100205	-0.315832	-0.042838	0.835826	0.729182	0.958067
ebi-a-GCST90001556	ebi-a-GCST90018783	Aortic aneurysm || id:ebi-a-GCST90018783	Effector Memory CD8+ T cell %T cell	Weighted median	9	-0.0938331	0.0370238	0.011264	-0.1664	-0.0212665	0.910435	0.846708	0.978958
ebi-a-GCST90002010	ebi-a-GCST90018783	Aortic aneurysm || id:ebi-a-GCST90018783	HLA DR on monocyte	Simple median	8	0.205982	0.0816234	0.0116173	0.0459997	0.365964	1.22873	1.04707	1.4419
ebi-a-GCST90001830	ebi-a-GCST90018783	Aortic aneurysm || id:ebi-a-GCST90018783	BAFF-R on CD20- B cell	Weighted median	10	-0.151776	0.0602223	0.0117268	-0.269811	-0.0337401	0.859181	0.763524	0.966823
ebi-a-GCST90001635	ebi-a-GCST90018783	Aortic aneurysm || id:ebi-a-GCST90018783	CD8dim Natural Killer T %lymphocyte	Inverse variance weighted	16	0.101425	0.0403165	0.0118788	0.0224049	0.180445	1.10675	1.02266	1.19775
ebi-a-GCST90001508	ebi-a-GCST90018783	Aortic aneurysm || id:ebi-a-GCST90018783	CD25++ CD45RA+ CD4 not regulatory T cell %CD4+ T cell	Simple median	19	-0.0751159	0.0308711	0.0149656	-0.135623	-0.0146085	0.927636	0.873172	0.985498
ebi-a-GCST90001480	ebi-a-GCST90018783	Aortic aneurysm || id:ebi-a-GCST90018783	Resting CD4 regulatory T cell Absolute Count	Simple median	20	0.115926	0.0477563	0.0152054	0.0223236	0.209528	1.12291	1.02257	1.2331
ebi-a-GCST90001568	ebi-a-GCST90018783	Aortic aneurysm || id:ebi-a-GCST90018783	Naive CD4-CD8- T cell %T cell	Inverse variance weighted	10	-0.17107	0.0704981	0.0152413	-0.309246	-0.032894	0.842762	0.734	0.967641
ebi-a-GCST90002083	ebi-a-GCST90018783	Aortic aneurysm || id:ebi-a-GCST90018783	SSC-A on HLA DR+ T cell	Weighted median	14	-0.132249	0.0545621	0.015358	-0.239191	-0.0253073	0.876123	0.787265	0.97501
ebi-a-GCST90001777	ebi-a-GCST90018783	Aortic aneurysm || id:ebi-a-GCST90018783	CD25 on CD24+ CD27+ B cell	MR Egger	17	-0.199793	0.0736025	0.0159873	-0.344054	-0.0555322	0.8189	0.708891	0.945982
ebi-a-GCST90001874	ebi-a-GCST90018783	Aortic aneurysm || id:ebi-a-GCST90018783	HVEM on Terminally Differentiated CD8+ T cell	Simple median	14	-0.0946519	0.0395288	0.016643	-0.172128	-0.0171753	0.90969	0.841871	0.982971
ebi-a-GCST90001509	ebi-a-GCST90018783	Aortic aneurysm || id:ebi-a-GCST90018783	CD25++ CD45RA+ CD4 not regulatory T cell %T cell	Inverse variance weighted	19	-0.0437901	0.0183451	0.0169858	-0.0797465	-0.00783365	0.957155	0.92335	0.992197
ebi-a-GCST90001874	ebi-a-GCST90018783	Aortic aneurysm || id:ebi-a-GCST90018783	HVEM on Terminally Differentiated CD8+ T cell	Inverse variance weighted	14	-0.0745353	0.0316136	0.0183887	-0.136498	-0.0125726	0.928175	0.872408	0.987506
ebi-a-GCST90001700	ebi-a-GCST90018783	Aortic aneurysm || id:ebi-a-GCST90018783	CD45RA+ CD28- CD8+ T cell %T cell	MR Egger	176	-0.00104056	0.000438889	0.0188393	-0.00190078	-0.000180332	0.99896	0.998101	0.99982
ebi-a-GCST90001837	ebi-a-GCST90018783	Aortic aneurysm || id:ebi-a-GCST90018783	CD66b on Granulocytic Myeloid-Derived Suppressor Cells	MR Egger	11	-0.229307	0.0807967	0.0194643	-0.387668	-0.0709454	0.795085	0.678637	0.931513
ebi-a-GCST90001699	ebi-a-GCST90018783	Aortic aneurysm || id:ebi-a-GCST90018783	CD45RA+ CD28- CD8+ T cell %CD8+ T cell	MR Egger	23	-0.00145957	0.000580169	0.0200814	-0.0025967	-0.000322441	0.998541	0.997407	0.999678
ebi-a-GCST90002083	ebi-a-GCST90018783	Aortic aneurysm || id:ebi-a-GCST90018783	SSC-A on HLA DR+ T cell	Simple median	14	-0.127604	0.0548929	0.0200936	-0.235194	-0.0200137	0.880202	0.790418	0.980185
ebi-a-GCST90001691	ebi-a-GCST90018783	Aortic aneurysm || id:ebi-a-GCST90018783	CD28+ CD45RA- CD8+ T cell %T cell	MR Egger	18	-0.0515431	0.0200694	0.0206276	-0.0908791	-0.0122071	0.949763	0.913128	0.987867
ebi-a-GCST90001922	ebi-a-GCST90018783	Aortic aneurysm || id:ebi-a-GCST90018783	CD127 on T cell	Inverse variance weighted	10	0.124828	0.0542397	0.0213685	0.018518	0.231138	1.13295	1.01869	1.26003
ebi-a-GCST90001536	ebi-a-GCST90018783	Aortic aneurysm || id:ebi-a-GCST90018783	CD45RA- CD4+ T cell %T cell	Weighted median	20	0.0447737	0.0194862	0.0215779	0.00658081	0.0829666	1.04579	1.0066	1.08651
ebi-a-GCST90001507	ebi-a-GCST90018783	Aortic aneurysm || id:ebi-a-GCST90018783	CD25++ CD45RA+ CD4 not regulatory T cell Absolute Count	Simple median	18	-0.10434	0.0455726	0.0220481	-0.193662	-0.0150179	0.900919	0.823936	0.985094
ebi-a-GCST90001409	ebi-a-GCST90018783	Aortic aneurysm || id:ebi-a-GCST90018783	Naive-mature B cell Absolute Count	Simple median	14	0.162192	0.071452	0.0232108	0.0221463	0.302238	1.17609	1.02239	1.35288
ebi-a-GCST90001992	ebi-a-GCST90018783	Aortic aneurysm || id:ebi-a-GCST90018783	CCR2 on CD14+ CD16+ monocyte	MR Egger	22	0.0495691	0.020184	0.0233255	0.0100084	0.0891297	1.05082	1.01006	1.09322
ebi-a-GCST90001593	ebi-a-GCST90018783	Aortic aneurysm || id:ebi-a-GCST90018783	CD8+ T cell %T cell	Simple median	10	-0.146352	0.0649234	0.0241819	-0.273602	-0.0191022	0.863853	0.760635	0.981079
ebi-a-GCST90001830	ebi-a-GCST90018783	Aortic aneurysm || id:ebi-a-GCST90018783	BAFF-R on CD20- B cell	Simple median	10	-0.167453	0.074285	0.0241841	-0.313051	-0.0218541	0.845817	0.731212	0.978383
ebi-a-GCST90001695	ebi-a-GCST90018783	Aortic aneurysm || id:ebi-a-GCST90018783	CD45RA- CD28- CD8+ T cell Absolute Count	Weighted median	305	4.81562e-05	2.14745e-05	0.0249303	6.06613e-06	9.02463e-05	1.00005	1.00001	1.00009
ebi-a-GCST90001691	ebi-a-GCST90018783	Aortic aneurysm || id:ebi-a-GCST90018783	CD28+ CD45RA- CD8+ T cell %T cell	Inverse variance weighted	18	-0.0389511	0.0175513	0.0264677	-0.0733516	-0.00455069	0.961798	0.929274	0.99546
ebi-a-GCST90001661	ebi-a-GCST90018783	Aortic aneurysm || id:ebi-a-GCST90018783	CD28- CD8dim T cell %T cell	Simple median	18	0.126729	0.0572379	0.0268231	0.0145432	0.238916	1.13511	1.01465	1.26987
ebi-a-GCST90001978	ebi-a-GCST90018783	Aortic aneurysm || id:ebi-a-GCST90018783	FSC-A on HLA DR+ CD8+ T cell	Inverse variance weighted	9	0.0518932	0.0237624	0.0289741	0.00531894	0.0984674	1.05326	1.00533	1.10348
ebi-a-GCST90002073	ebi-a-GCST90018783	Aortic aneurysm || id:ebi-a-GCST90018783	SSC-A on monocyte	MR Egger	13	0.125085	0.0503383	0.0303097	0.0264217	0.223748	1.13324	1.02677	1.25076
ebi-a-GCST90001512	ebi-a-GCST90018783	Aortic aneurysm || id:ebi-a-GCST90018783	CD25++ CD45RA- CD4 not regulatory T cell %T cell	MR Egger	15	-0.0730436	0.0300839	0.0304452	-0.132008	-0.0140791	0.92956	0.876334	0.98602
ebi-a-GCST90002024	ebi-a-GCST90018783	Aortic aneurysm || id:ebi-a-GCST90018783	CD4 on naive CD4+ T cell	Inverse variance weighted	14	0.0855078	0.0398756	0.0320039	0.00735157	0.163664	1.08927	1.00738	1.17782
ebi-a-GCST90001899	ebi-a-GCST90018783	Aortic aneurysm || id:ebi-a-GCST90018783	CD28 on CD4 regulatory T cell	Inverse variance weighted	12	0.0841507	0.0394437	0.0328888	0.00684106	0.16146	1.08779	1.00686	1.17523
ebi-a-GCST90001784	ebi-a-GCST90018783	Aortic aneurysm || id:ebi-a-GCST90018783	CD25 on IgD+ CD38dim B cell	Inverse variance weighted	18	0.0516057	0.0242005	0.0329722	0.0041727	0.0990388	1.05296	1.00418	1.10411
ebi-a-GCST90002083	ebi-a-GCST90018783	Aortic aneurysm || id:ebi-a-GCST90018783	SSC-A on HLA DR+ T cell	Inverse variance weighted	14	-0.084322	0.0397315	0.0338129	-0.162196	-0.00644827	0.919135	0.850275	0.993572
ebi-a-GCST90002000	ebi-a-GCST90018783	Aortic aneurysm || id:ebi-a-GCST90018783	PDL-1 on CD14- CD16-	Simple median	16	0.155724	0.0735419	0.0342191	0.0115814	0.299866	1.1685	1.01165	1.34968
ebi-a-GCST90001693	ebi-a-GCST90018783	Aortic aneurysm || id:ebi-a-GCST90018783	CD28+ CD45RA- CD8+ T cell Absolute Count	MR Egger	17	-0.0422656	0.0182324	0.0349736	-0.0780011	-0.0065301	0.958615	0.924963	0.993491
ebi-a-GCST90001992	ebi-a-GCST90018783	Aortic aneurysm || id:ebi-a-GCST90018783	CCR2 on CD14+ CD16+ monocyte	Inverse variance weighted	22	0.0356743	0.0170096	0.0359665	0.00233553	0.0690132	1.03632	1.00234	1.07145
ebi-a-GCST90001879	ebi-a-GCST90018783	Aortic aneurysm || id:ebi-a-GCST90018783	HVEM on Terminally Differentiated CD4+ T cell	Inverse variance weighted	10	-0.0774072	0.0370161	0.0365121	-0.149959	-0.00485568	0.925513	0.860743	0.995156
ebi-a-GCST90001929	ebi-a-GCST90018783	Aortic aneurysm || id:ebi-a-GCST90018783	CD127 on CD28+ CD45RA+ CD8+ T cell	Inverse variance weighted	9	0.114774	0.0549007	0.0365665	0.00716848	0.222379	1.12162	1.00719	1.24905
ebi-a-GCST90001912	ebi-a-GCST90018783	Aortic aneurysm || id:ebi-a-GCST90018783	CD45 on HLA DR+ Natural Killer	MR Egger	6	1.1116	0.364607	0.0380741	0.396972	1.82623	3.03922	1.48731	6.21044
ebi-a-GCST90001509	ebi-a-GCST90018783	Aortic aneurysm || id:ebi-a-GCST90018783	CD25++ CD45RA+ CD4 not regulatory T cell %T cell	Simple median	19	-0.0738001	0.0355967	0.0381509	-0.14357	-0.00403059	0.928857	0.86626	0.995978
ebi-a-GCST90001918	ebi-a-GCST90018783	Aortic aneurysm || id:ebi-a-GCST90018783	CD45 on HLA DR+ T cell	Inverse variance weighted	11	-0.0613941	0.029713	0.038806	-0.119632	-0.00315665	0.940452	0.887247	0.996848
ebi-a-GCST90001634	ebi-a-GCST90018783	Aortic aneurysm || id:ebi-a-GCST90018783	CD8dim Natural Killer T %T cell	Inverse variance weighted	15	0.0827931	0.0405491	0.0411712	0.00331699	0.162269	1.08632	1.00332	1.17618
ebi-a-GCST90001635	ebi-a-GCST90018783	Aortic aneurysm || id:ebi-a-GCST90018783	CD8dim Natural Killer T %lymphocyte	Simple median	16	0.11608	0.056955	0.0415396	0.00444838	0.227712	1.12309	1.00446	1.25572
ebi-a-GCST90001806	ebi-a-GCST90018783	Aortic aneurysm || id:ebi-a-GCST90018783	CD27 on unswitched memory B cell	Simple median	25	-0.110406	0.0542997	0.042025	-0.216833	-0.0039787	0.89547	0.805064	0.996029
ebi-a-GCST90002071	ebi-a-GCST90018783	Aortic aneurysm || id:ebi-a-GCST90018783	SSC-A on myeloid Dendritic Cell	Inverse variance weighted	11	-0.0332923	0.0163763	0.0420561	-0.0653898	-0.00119488	0.967256	0.936702	0.998806
ebi-a-GCST90002117	ebi-a-GCST90018783	Aortic aneurysm || id:ebi-a-GCST90018783	HLA DR on HLA DR+ Natural Killer	MR Egger	18	0.0729518	0.0333058	0.0436538	0.00767253	0.138231	1.07568	1.0077	1.14824
ebi-a-GCST90001832	ebi-a-GCST90018783	Aortic aneurysm || id:ebi-a-GCST90018783	CD62L on CD62L+ plasmacytoid Dendritic Cell	Weighted median	10	0.115838	0.0574972	0.0439391	0.00314345	0.228532	1.12281	1.00315	1.25675
ebi-a-GCST90001791	ebi-a-GCST90018783	Aortic aneurysm || id:ebi-a-GCST90018783	CD25 on naive-mature B cell	Inverse variance weighted	17	0.0758811	0.0379076	0.045313	0.00158214	0.15018	1.07883	1.00158	1.16204
ebi-a-GCST90001665	ebi-a-GCST90018783	Aortic aneurysm || id:ebi-a-GCST90018783	CD28+ CD45RA+ CD8dim T cell %CD8dim T cell	Inverse variance weighted	22	0.0446413	0.0223317	0.0456074	0.000871131	0.0884114	1.04565	1.00087	1.09244
ebi-a-GCST90001676	ebi-a-GCST90018783	Aortic aneurysm || id:ebi-a-GCST90018783	CD28- CD25++ CD8+ T cell %T cell	Inverse variance weighted	5	-0.166518	0.083684	0.0466083	-0.330539	-0.00249733	0.846608	0.718537	0.997506
ebi-a-GCST90001511	ebi-a-GCST90018783	Aortic aneurysm || id:ebi-a-GCST90018783	CD25++ CD45RA- CD4 not regulatory T cell %CD4+ T cell	MR Egger	16	-0.0690397	0.0316694	0.04682	-0.131112	-0.00696763	0.93329	0.87712	0.993057
ebi-a-GCST90001910	ebi-a-GCST90018783	Aortic aneurysm || id:ebi-a-GCST90018783	CD45 on B cell	MR Egger	13	0.0677632	0.0304008	0.0476102	0.00817759	0.127349	1.07011	1.00821	1.13581
ebi-a-GCST90001441	ebi-a-GCST90018783	Aortic aneurysm || id:ebi-a-GCST90018783	IgD+ CD24- B cell %lymphocyte	Inverse variance weighted	15	0.112557	0.0571021	0.0487065	0.000636802	0.224477	1.11914	1.00064	1.25167
ebi-a-GCST90001675	ebi-a-GCST90018783	Aortic aneurysm || id:ebi-a-GCST90018783	CD28- CD127- CD25++ CD8+ T cell Absolute Count	Inverse variance weighted	12	-0.0923028	0.0468362	0.0487514	-0.184102	-0.000503923	0.911829	0.831851	0.999496
ebi-a-GCST90001727	ebi-a-GCST90018783	Aortic aneurysm || id:ebi-a-GCST90018783	CD19 on IgD+ CD38- naive B cell	Inverse variance weighted	9	0.0413565	0.0210131	0.0490531	0.000170824	0.0825421	1.04222	1.00017	1.08604
Heterogenity Analysis
id.exposure	id.outcome	outcome	exposure	method	Q	Q_df	Q_pval
ebi-a-GCST90001441	ebi-a-GCST90018783	Aortic aneurysm || id:ebi-a-GCST90018783	IgD+ CD24- B cell %lymphocyte	Inverse variance weighted	13.7231	14	0.470537
ebi-a-GCST90001441	ebi-a-GCST90018783	Aortic aneurysm || id:ebi-a-GCST90018783	IgD+ CD24- B cell %lymphocyte	MR Egger	13.12	13	0.438589
ebi-a-GCST90001509	ebi-a-GCST90018783	Aortic aneurysm || id:ebi-a-GCST90018783	CD25++ CD45RA+ CD4 not regulatory T cell %T cell	Inverse variance weighted	16.057	18	0.588567
ebi-a-GCST90001509	ebi-a-GCST90018783	Aortic aneurysm || id:ebi-a-GCST90018783	CD25++ CD45RA+ CD4 not regulatory T cell %T cell	MR Egger	15.5994	17	0.552388
ebi-a-GCST90001556	ebi-a-GCST90018783	Aortic aneurysm || id:ebi-a-GCST90018783	Effector Memory CD8+ T cell %T cell	Inverse variance weighted	4.0706	8	0.850698
ebi-a-GCST90001556	ebi-a-GCST90018783	Aortic aneurysm || id:ebi-a-GCST90018783	Effector Memory CD8+ T cell %T cell	MR Egger	3.82688	7	0.799487
ebi-a-GCST90001568	ebi-a-GCST90018783	Aortic aneurysm || id:ebi-a-GCST90018783	Naive CD4-CD8- T cell %T cell	Inverse variance weighted	7.27838	9	0.608161
ebi-a-GCST90001568	ebi-a-GCST90018783	Aortic aneurysm || id:ebi-a-GCST90018783	Naive CD4-CD8- T cell %T cell	MR Egger	6.39804	8	0.602738
ebi-a-GCST90001634	ebi-a-GCST90018783	Aortic aneurysm || id:ebi-a-GCST90018783	CD8dim Natural Killer T %T cell	Inverse variance weighted	14.3843	14	0.42149
ebi-a-GCST90001634	ebi-a-GCST90018783	Aortic aneurysm || id:ebi-a-GCST90018783	CD8dim Natural Killer T %T cell	MR Egger	10.4081	13	0.660268
ebi-a-GCST90001635	ebi-a-GCST90018783	Aortic aneurysm || id:ebi-a-GCST90018783	CD8dim Natural Killer T %lymphocyte	Inverse variance weighted	14.449	15	0.491783
ebi-a-GCST90001635	ebi-a-GCST90018783	Aortic aneurysm || id:ebi-a-GCST90018783	CD8dim Natural Killer T %lymphocyte	MR Egger	10.7493	14	0.705607
ebi-a-GCST90001644	ebi-a-GCST90018783	Aortic aneurysm || id:ebi-a-GCST90018783	B cell %lymphocyte	Inverse variance weighted	23.9394	24	0.465068
ebi-a-GCST90001644	ebi-a-GCST90018783	Aortic aneurysm || id:ebi-a-GCST90018783	B cell %lymphocyte	MR Egger	23.704	23	0.42035
ebi-a-GCST90001665	ebi-a-GCST90018783	Aortic aneurysm || id:ebi-a-GCST90018783	CD28+ CD45RA+ CD8dim T cell %CD8dim T cell	Inverse variance weighted	26.1239	21	0.201763
ebi-a-GCST90001665	ebi-a-GCST90018783	Aortic aneurysm || id:ebi-a-GCST90018783	CD28+ CD45RA+ CD8dim T cell %CD8dim T cell	MR Egger	24.708	20	0.21283
ebi-a-GCST90001675	ebi-a-GCST90018783	Aortic aneurysm || id:ebi-a-GCST90018783	CD28- CD127- CD25++ CD8+ T cell Absolute Count	Inverse variance weighted	8.89987	11	0.631135
ebi-a-GCST90001675	ebi-a-GCST90018783	Aortic aneurysm || id:ebi-a-GCST90018783	CD28- CD127- CD25++ CD8+ T cell Absolute Count	MR Egger	8.89893	10	0.541722
ebi-a-GCST90001676	ebi-a-GCST90018783	Aortic aneurysm || id:ebi-a-GCST90018783	CD28- CD25++ CD8+ T cell %T cell	Inverse variance weighted	4.39107	4	0.35566
ebi-a-GCST90001676	ebi-a-GCST90018783	Aortic aneurysm || id:ebi-a-GCST90018783	CD28- CD25++ CD8+ T cell %T cell	MR Egger	4.36524	3	0.22463
ebi-a-GCST90001691	ebi-a-GCST90018783	Aortic aneurysm || id:ebi-a-GCST90018783	CD28+ CD45RA- CD8+ T cell %T cell	Inverse variance weighted	12.0756	17	0.795537
ebi-a-GCST90001691	ebi-a-GCST90018783	Aortic aneurysm || id:ebi-a-GCST90018783	CD28+ CD45RA- CD8+ T cell %T cell	MR Egger	10.4019	16	0.844814
ebi-a-GCST90001727	ebi-a-GCST90018783	Aortic aneurysm || id:ebi-a-GCST90018783	CD19 on IgD+ CD38- naive B cell	Inverse variance weighted	3.17854	8	0.922658
ebi-a-GCST90001727	ebi-a-GCST90018783	Aortic aneurysm || id:ebi-a-GCST90018783	CD19 on IgD+ CD38- naive B cell	MR Egger	2.20485	7	0.947638
ebi-a-GCST90001784	ebi-a-GCST90018783	Aortic aneurysm || id:ebi-a-GCST90018783	CD25 on IgD+ CD38dim B cell	Inverse variance weighted	14.6642	17	0.619655
ebi-a-GCST90001784	ebi-a-GCST90018783	Aortic aneurysm || id:ebi-a-GCST90018783	CD25 on IgD+ CD38dim B cell	MR Egger	12.9844	16	0.673901
ebi-a-GCST90001791	ebi-a-GCST90018783	Aortic aneurysm || id:ebi-a-GCST90018783	CD25 on naive-mature B cell	Inverse variance weighted	9.38986	16	0.896494
ebi-a-GCST90001791	ebi-a-GCST90018783	Aortic aneurysm || id:ebi-a-GCST90018783	CD25 on naive-mature B cell	MR Egger	8.9093	15	0.882212
ebi-a-GCST90001830	ebi-a-GCST90018783	Aortic aneurysm || id:ebi-a-GCST90018783	BAFF-R on CD20- B cell	Inverse variance weighted	8.04095	9	0.530025
ebi-a-GCST90001830	ebi-a-GCST90018783	Aortic aneurysm || id:ebi-a-GCST90018783	BAFF-R on CD20- B cell	MR Egger	7.43464	8	0.490544
ebi-a-GCST90001871	ebi-a-GCST90018783	Aortic aneurysm || id:ebi-a-GCST90018783	HVEM on T cell	Inverse variance weighted	11.8126	13	0.543068
ebi-a-GCST90001871	ebi-a-GCST90018783	Aortic aneurysm || id:ebi-a-GCST90018783	HVEM on T cell	MR Egger	11.253	12	0.507373
ebi-a-GCST90001874	ebi-a-GCST90018783	Aortic aneurysm || id:ebi-a-GCST90018783	HVEM on Terminally Differentiated CD8+ T cell	Inverse variance weighted	17.7666	13	0.166584
ebi-a-GCST90001874	ebi-a-GCST90018783	Aortic aneurysm || id:ebi-a-GCST90018783	HVEM on Terminally Differentiated CD8+ T cell	MR Egger	13.3223	12	0.346053
ebi-a-GCST90001879	ebi-a-GCST90018783	Aortic aneurysm || id:ebi-a-GCST90018783	HVEM on Terminally Differentiated CD4+ T cell	Inverse variance weighted	2.62887	9	0.977214
ebi-a-GCST90001879	ebi-a-GCST90018783	Aortic aneurysm || id:ebi-a-GCST90018783	HVEM on Terminally Differentiated CD4+ T cell	MR Egger	2.55907	8	0.958919
ebi-a-GCST90001899	ebi-a-GCST90018783	Aortic aneurysm || id:ebi-a-GCST90018783	CD28 on CD4 regulatory T cell	Inverse variance weighted	14.7475	11	0.194353
ebi-a-GCST90001899	ebi-a-GCST90018783	Aortic aneurysm || id:ebi-a-GCST90018783	CD28 on CD4 regulatory T cell	MR Egger	14.7176	10	0.142702
ebi-a-GCST90001918	ebi-a-GCST90018783	Aortic aneurysm || id:ebi-a-GCST90018783	CD45 on HLA DR+ T cell	Inverse variance weighted	2.75332	10	0.986648
ebi-a-GCST90001918	ebi-a-GCST90018783	Aortic aneurysm || id:ebi-a-GCST90018783	CD45 on HLA DR+ T cell	MR Egger	2.75138	9	0.973342
ebi-a-GCST90001922	ebi-a-GCST90018783	Aortic aneurysm || id:ebi-a-GCST90018783	CD127 on T cell	Inverse variance weighted	4.56601	9	0.870382
ebi-a-GCST90001922	ebi-a-GCST90018783	Aortic aneurysm || id:ebi-a-GCST90018783	CD127 on T cell	MR Egger	4.17897	8	0.840625
ebi-a-GCST90001929	ebi-a-GCST90018783	Aortic aneurysm || id:ebi-a-GCST90018783	CD127 on CD28+ CD45RA+ CD8+ T cell	Inverse variance weighted	6.92206	8	0.545065
ebi-a-GCST90001929	ebi-a-GCST90018783	Aortic aneurysm || id:ebi-a-GCST90018783	CD127 on CD28+ CD45RA+ CD8+ T cell	MR Egger	6.83742	7	0.446001
ebi-a-GCST90001978	ebi-a-GCST90018783	Aortic aneurysm || id:ebi-a-GCST90018783	FSC-A on HLA DR+ CD8+ T cell	Inverse variance weighted	6.36774	8	0.606113
ebi-a-GCST90001978	ebi-a-GCST90018783	Aortic aneurysm || id:ebi-a-GCST90018783	FSC-A on HLA DR+ CD8+ T cell	MR Egger	5.98455	7	0.541555
ebi-a-GCST90001992	ebi-a-GCST90018783	Aortic aneurysm || id:ebi-a-GCST90018783	CCR2 on CD14+ CD16+ monocyte	Inverse variance weighted	20.9511	21	0.461934
ebi-a-GCST90001992	ebi-a-GCST90018783	Aortic aneurysm || id:ebi-a-GCST90018783	CCR2 on CD14+ CD16+ monocyte	MR Egger	19.3159	20	0.501385
ebi-a-GCST90002024	ebi-a-GCST90018783	Aortic aneurysm || id:ebi-a-GCST90018783	CD4 on naive CD4+ T cell	Inverse variance weighted	13.3506	13	0.421111
ebi-a-GCST90002024	ebi-a-GCST90018783	Aortic aneurysm || id:ebi-a-GCST90018783	CD4 on naive CD4+ T cell	MR Egger	12.8177	12	0.382431
ebi-a-GCST90002071	ebi-a-GCST90018783	Aortic aneurysm || id:ebi-a-GCST90018783	SSC-A on myeloid Dendritic Cell	Inverse variance weighted	10.1508	10	0.427364
ebi-a-GCST90002071	ebi-a-GCST90018783	Aortic aneurysm || id:ebi-a-GCST90018783	SSC-A on myeloid Dendritic Cell	MR Egger	10.148	9	0.33864
ebi-a-GCST90002083	ebi-a-GCST90018783	Aortic aneurysm || id:ebi-a-GCST90018783	SSC-A on HLA DR+ T cell	Inverse variance weighted	10.8149	13	0.626323
ebi-a-GCST90002083	ebi-a-GCST90018783	Aortic aneurysm || id:ebi-a-GCST90018783	SSC-A on HLA DR+ T cell	MR Egger	10.7744	12	0.548347
Pleiotropy Analysis
id.exposure	id.outcome	outcome	exposure	egger_intercept	se	pval
ebi-a-GCST90001441	ebi-a-GCST90018783	Aortic aneurysm || id:ebi-a-GCST90018783	IgD+ CD24- B cell %lymphocyte	-0.0251647	0.0325515	0.453307
ebi-a-GCST90001509	ebi-a-GCST90018783	Aortic aneurysm || id:ebi-a-GCST90018783	CD25++ CD45RA+ CD4 not regulatory T cell %T cell	-0.00897638	0.0132694	0.50784
ebi-a-GCST90001556	ebi-a-GCST90018783	Aortic aneurysm || id:ebi-a-GCST90018783	Effector Memory CD8+ T cell %T cell	0.00806441	0.0163354	0.636645
ebi-a-GCST90001568	ebi-a-GCST90018783	Aortic aneurysm || id:ebi-a-GCST90018783	Naive CD4-CD8- T cell %T cell	0.0428845	0.0457061	0.375567
ebi-a-GCST90001634	ebi-a-GCST90018783	Aortic aneurysm || id:ebi-a-GCST90018783	CD8dim Natural Killer T %T cell	0.0383994	0.0192571	0.0675578
ebi-a-GCST90001635	ebi-a-GCST90018783	Aortic aneurysm || id:ebi-a-GCST90018783	CD8dim Natural Killer T %lymphocyte	0.0392115	0.0203859	0.0749994
ebi-a-GCST90001644	ebi-a-GCST90018783	Aortic aneurysm || id:ebi-a-GCST90018783	B cell %lymphocyte	0.00568692	0.0118986	0.637197
ebi-a-GCST90001665	ebi-a-GCST90018783	Aortic aneurysm || id:ebi-a-GCST90018783	CD28+ CD45RA+ CD8dim T cell %CD8dim T cell	0.0116663	0.0108973	0.297113
ebi-a-GCST90001675	ebi-a-GCST90018783	Aortic aneurysm || id:ebi-a-GCST90018783	CD28- CD127- CD25++ CD8+ T cell Absolute Count	-0.000673508	0.021973	0.97615
ebi-a-GCST90001676	ebi-a-GCST90018783	Aortic aneurysm || id:ebi-a-GCST90018783	CD28- CD25++ CD8+ T cell %T cell	-0.00624683	0.04689	0.902451
ebi-a-GCST90001691	ebi-a-GCST90018783	Aortic aneurysm || id:ebi-a-GCST90018783	CD28+ CD45RA- CD8+ T cell %T cell	0.0136258	0.0105323	0.214128
ebi-a-GCST90001727	ebi-a-GCST90018783	Aortic aneurysm || id:ebi-a-GCST90018783	CD19 on IgD+ CD38- naive B cell	0.0125236	0.0126916	0.356632
ebi-a-GCST90001784	ebi-a-GCST90018783	Aortic aneurysm || id:ebi-a-GCST90018783	CD25 on IgD+ CD38dim B cell	0.0167305	0.0129085	0.21333
ebi-a-GCST90001791	ebi-a-GCST90018783	Aortic aneurysm || id:ebi-a-GCST90018783	CD25 on naive-mature B cell	0.0111625	0.0161023	0.498765
ebi-a-GCST90001830	ebi-a-GCST90018783	Aortic aneurysm || id:ebi-a-GCST90018783	BAFF-R on CD20- B cell	-0.0173354	0.0222632	0.458591
ebi-a-GCST90001871	ebi-a-GCST90018783	Aortic aneurysm || id:ebi-a-GCST90018783	HVEM on T cell	0.0118032	0.015778	0.46882
ebi-a-GCST90001874	ebi-a-GCST90018783	Aortic aneurysm || id:ebi-a-GCST90018783	HVEM on Terminally Differentiated CD8+ T cell	-0.0408688	0.0204264	0.0685606
ebi-a-GCST90001879	ebi-a-GCST90018783	Aortic aneurysm || id:ebi-a-GCST90018783	HVEM on Terminally Differentiated CD4+ T cell	-0.0153525	0.0581091	0.798303
ebi-a-GCST90001899	ebi-a-GCST90018783	Aortic aneurysm || id:ebi-a-GCST90018783	CD28 on CD4 regulatory T cell	0.00229281	0.0160965	0.88956
ebi-a-GCST90001918	ebi-a-GCST90018783	Aortic aneurysm || id:ebi-a-GCST90018783	CD45 on HLA DR+ T cell	0.00076914	0.0174265	0.96576
ebi-a-GCST90001922	ebi-a-GCST90018783	Aortic aneurysm || id:ebi-a-GCST90018783	CD127 on T cell	-0.0169892	0.0273085	0.551175
ebi-a-GCST90001929	ebi-a-GCST90018783	Aortic aneurysm || id:ebi-a-GCST90018783	CD127 on CD28+ CD45RA+ CD8+ T cell	-0.00870089	0.0299088	0.779547
ebi-a-GCST90001978	ebi-a-GCST90018783	Aortic aneurysm || id:ebi-a-GCST90018783	FSC-A on HLA DR+ CD8+ T cell	0.0113837	0.0183898	0.555504
ebi-a-GCST90001992	ebi-a-GCST90018783	Aortic aneurysm || id:ebi-a-GCST90018783	CCR2 on CD14+ CD16+ monocyte	-0.016179	0.0126522	0.215625
ebi-a-GCST90002024	ebi-a-GCST90018783	Aortic aneurysm || id:ebi-a-GCST90018783	CD4 on naive CD4+ T cell	0.0174395	0.0246901	0.493465
ebi-a-GCST90002071	ebi-a-GCST90018783	Aortic aneurysm || id:ebi-a-GCST90018783	SSC-A on myeloid Dendritic Cell	0.000869328	0.0173289	0.961086
ebi-a-GCST90002083	ebi-a-GCST90018783	Aortic aneurysm || id:ebi-a-GCST90018783	SSC-A on HLA DR+ T cell	0.00348771	0.0173311	0.843882

## Sheet: Supplementary Table S5
Model	Duration	Dose	Dataset	Platform	Gene	Value	Value.adj	High Quality
Primary Cd16+ Monocyte			E-MTAB-7484	MicroArray	IGHD	1.4	9.476	FALSE
Primary Cd16+ Monocyte			E-MTAB-7484	MicroArray	LOC389765	1.091	7.387	FALSE
Primary Cd16+ Monocyte			E-MTAB-7484	MicroArray	ZNF814	0.877	5.939	FALSE
Primary Cd16+ Monocyte			E-MTAB-7484	MicroArray	VSIG1	0.877	5.936	FALSE
Primary Cd16+ Monocyte			E-MTAB-7484	MicroArray	TUBB1	0.857	5.805	FALSE
Primary Cd16+ Monocyte			E-MTAB-7484	MicroArray	GPR21	0.853	5.773	FALSE
Primary Cd16+ Monocyte			E-MTAB-7484	MicroArray	SLC38A1	0.851	5.762	FALSE
Primary Cd16+ Monocyte			E-MTAB-7484	MicroArray	ZNF558	0.766	5.189	FALSE
Primary Cd16+ Monocyte			E-MTAB-7484	MicroArray	FANCE	0.756	5.117	FALSE
Primary Cd16+ Monocyte			E-MTAB-7484	MicroArray	SMIM8	-0.735	-4.974	FALSE
Primary Cd16+ Monocyte			E-MTAB-7484	MicroArray	SIGLEC16	0.72	4.874	FALSE
Primary Cd16+ Monocyte			E-MTAB-7484	MicroArray	ZNF300	-0.72	-4.871	FALSE
Primary Cd16+ Monocyte			E-MTAB-7484	MicroArray	SH3PXD2A	0.717	4.854	FALSE
Primary Cd16+ Monocyte			E-MTAB-7484	MicroArray	H2AC11	0.715	4.84	FALSE
Primary Cd16+ Monocyte			E-MTAB-7484	MicroArray	BEX1	0.715	4.839	FALSE
Primary Cd16+ Monocyte			E-MTAB-7484	MicroArray	PSMC3IP	-0.707	-4.785	FALSE
Primary Cd16+ Monocyte			E-MTAB-7484	MicroArray	APOL1	0.704	4.767	FALSE
Primary Cd16+ Monocyte			E-MTAB-7484	MicroArray	ZNF829	0.703	4.757	FALSE
Primary Cd16+ Monocyte			E-MTAB-7484	MicroArray	GZMH	0.702	4.751	FALSE
Primary Cd16+ Monocyte			E-MTAB-7484	MicroArray	ZNF763	-0.7	-4.739	FALSE
Primary Cd16+ Monocyte			E-MTAB-7484	MicroArray	GUCY1B2	-0.7	-4.736	FALSE
Primary Cd16+ Monocyte			E-MTAB-7484	MicroArray	CIDECP1	-0.659	-4.459	FALSE
Primary Cd16+ Monocyte			E-MTAB-7484	MicroArray	LOC100128288	0.651	4.406	FALSE
Primary Cd16+ Monocyte			E-MTAB-7484	MicroArray	CGB1	0.633	4.288	FALSE
Primary Cd16+ Monocyte			E-MTAB-7484	MicroArray	ANGPT1	0.627	4.247	FALSE
Primary Cd16+ Monocyte			E-MTAB-7484	MicroArray	LYRM7	-0.627	-4.245	FALSE
Primary Cd16+ Monocyte			E-MTAB-7484	MicroArray	FANCI	-0.619	-4.194	FALSE
Primary Cd16+ Monocyte			E-MTAB-7484	MicroArray	SGCB	-0.619	-4.189	FALSE
Primary Cd16+ Monocyte			E-MTAB-7484	MicroArray	H3C2	-0.617	-4.175	FALSE
Primary Cd16+ Monocyte			E-MTAB-7484	MicroArray	B3GNT8	-0.613	-4.15	FALSE
Primary Cd16+ Monocyte			E-MTAB-7484	MicroArray	PF4V1	-0.612	-4.144	FALSE
Primary Cd16+ Monocyte			E-MTAB-7484	MicroArray	H2BC14	-0.611	-4.137	FALSE
Primary Cd16+ Monocyte			E-MTAB-7484	MicroArray	PIGZ	-0.607	-4.11	FALSE
Primary Cd16+ Monocyte			E-MTAB-7484	MicroArray	MVD	-0.604	-4.09	FALSE
Primary Cd16+ Monocyte			E-MTAB-7484	MicroArray	DCUN1D4	-0.604	-4.088	FALSE
Primary Cd16+ Monocyte			E-MTAB-7484	MicroArray	HESX1	-0.599	-4.053	FALSE
Primary Cd16+ Monocyte			E-MTAB-7484	MicroArray	TAS2R31	0.59	3.993	FALSE
Primary Cd16+ Monocyte			E-MTAB-7484	MicroArray	SERPINA2	0.585	3.96	FALSE
Primary Cd16+ Monocyte			E-MTAB-7484	MicroArray	HYAL1	-0.582	-3.942	FALSE
Primary Cd16+ Monocyte			E-MTAB-7484	MicroArray	SNORA21	0.58	3.924	FALSE
Primary Cd16+ Monocyte			E-MTAB-7484	MicroArray	GPD1L	-0.576	-3.899	FALSE
Primary Cd16+ Monocyte			E-MTAB-7484	MicroArray	SCGB3A2	0.576	3.898	FALSE
Primary Cd16+ Monocyte			E-MTAB-7484	MicroArray	HASPIN	-0.573	-3.882	FALSE
Primary Cd16+ Monocyte			E-MTAB-7484	MicroArray	JADE1	0.57	3.86	FALSE
Primary Cd16+ Monocyte			E-MTAB-7484	MicroArray	PIP5K1B	-0.569	-3.854	FALSE
Primary Cd16+ Monocyte			E-MTAB-7484	MicroArray	H2BC9	0.569	3.851	FALSE
Primary Cd16+ Monocyte			E-MTAB-7484	MicroArray	ZNF253	0.568	3.843	FALSE
Primary Cd16+ Monocyte			E-MTAB-7484	MicroArray	WDR76	0.567	3.838	FALSE
Primary Cd16+ Monocyte			E-MTAB-7484	MicroArray	PRKX	0.566	3.833	FALSE
Primary Cd16+ Monocyte			E-MTAB-7484	MicroArray	H3C7	-0.561	-3.8	FALSE
Primary Cd16+ Monocyte			E-MTAB-7484	MicroArray	ZNF141	-0.56	-3.793	FALSE
Primary Cd16+ Monocyte			E-MTAB-7484	MicroArray	CYB5D1	-0.548	-3.707	FALSE
Primary Cd16+ Monocyte			E-MTAB-7484	MicroArray	ZNF557	-0.547	-3.703	FALSE
Primary Cd16+ Monocyte			E-MTAB-7484	MicroArray	GOPC	-0.543	-3.674	FALSE
Primary Cd16+ Monocyte			E-MTAB-7484	MicroArray	NUP37	-0.542	-3.67	FALSE
Primary Cd16+ Monocyte			E-MTAB-7484	MicroArray	LOC731157	-0.538	-3.644	FALSE
Primary Cd16+ Monocyte			E-MTAB-7484	MicroArray	LOC202181	0.538	3.643	FALSE
Primary Cd16+ Monocyte			E-MTAB-7484	MicroArray	SPINK1	-0.536	-3.631	FALSE
Primary Cd16+ Monocyte			E-MTAB-7484	MicroArray	FAAH2	0.535	3.621	FALSE
Primary Cd16+ Monocyte			E-MTAB-7484	MicroArray	UCK1	0.53	3.588	FALSE
Primary Cd16+ Monocyte			E-MTAB-7484	MicroArray	LOC154761	0.53	3.586	FALSE
Primary Cd16+ Monocyte			E-MTAB-7484	MicroArray	TNFSF18	0.528	3.577	FALSE
Primary Cd16+ Monocyte			E-MTAB-7484	MicroArray	TNFAIP6	-0.528	-3.576	FALSE
Primary Cd16+ Monocyte			E-MTAB-7484	MicroArray	KCNS2	0.528	3.575	FALSE
Primary Cd16+ Monocyte			E-MTAB-7484	MicroArray	XCL1	-0.527	-3.571	FALSE
Primary Cd16+ Monocyte			E-MTAB-7484	MicroArray	YPEL1	0.525	3.557	FALSE
Primary Cd16+ Monocyte			E-MTAB-7484	MicroArray	CCP110	-0.525	-3.551	FALSE
Primary Cd16+ Monocyte			E-MTAB-7484	MicroArray	ARNTL2	-0.525	-3.551	FALSE
Primary Cd16+ Monocyte			E-MTAB-7484	MicroArray	MREG	-0.524	-3.55	FALSE
Primary Cd16+ Monocyte			E-MTAB-7484	MicroArray	LEP	0.523	3.542	FALSE
Primary Cd16+ Monocyte			E-MTAB-7484	MicroArray	PRB1	0.522	3.531	FALSE
Primary Cd16+ Monocyte			E-MTAB-7484	MicroArray	BMS1P2	0.522	3.531	FALSE
Primary Cd16+ Monocyte			E-MTAB-7484	MicroArray	GOLGA2P5	0.519	3.515	FALSE
Primary Cd16+ Monocyte			E-MTAB-7484	MicroArray	FAM20B	-0.519	-3.513	FALSE
Primary Cd16+ Monocyte			E-MTAB-7484	MicroArray	TOMM70	-0.518	-3.503	FALSE
Primary Cd16+ Monocyte			E-MTAB-7484	MicroArray	ENPP4	0.516	3.495	FALSE
Primary Cd16+ Monocyte			E-MTAB-7484	MicroArray	ZNF155	0.515	3.485	FALSE
Primary Cd16+ Monocyte			E-MTAB-7484	MicroArray	TTLL1	-0.513	-3.474	FALSE
Primary Cd16+ Monocyte			E-MTAB-7484	MicroArray	ZNF432	0.513	3.473	FALSE
Primary Cd16+ Monocyte			E-MTAB-7484	MicroArray	CYP11B2	-0.512	-3.464	FALSE
Primary Cd16+ Monocyte			E-MTAB-7484	MicroArray	GZF1	-0.511	-3.463	FALSE
Primary Cd16+ Monocyte			E-MTAB-7484	MicroArray	CD3D	0.508	3.436	FALSE
Primary Cd16+ Monocyte			E-MTAB-7484	MicroArray	C6orf163	-0.507	-3.435	FALSE
Primary Cd16+ Monocyte			E-MTAB-7484	MicroArray	KLHL15	-0.507	-3.432	FALSE
Primary Cd16+ Monocyte			E-MTAB-7484	MicroArray	GCGR	-0.505	-3.422	FALSE
Primary Cd16+ Monocyte			E-MTAB-7484	MicroArray	CES1	-0.505	-3.421	FALSE
Primary Cd16+ Monocyte			E-MTAB-7484	MicroArray	SLC25A38	0.505	3.42	FALSE
Primary Cd16+ Monocyte			E-MTAB-7484	MicroArray	ZNF680	-0.504	-3.413	FALSE
Primary Cd16+ Monocyte			E-MTAB-7484	MicroArray	RNLS	0.504	3.411	FALSE
Primary Cd16+ Monocyte			E-MTAB-7484	MicroArray	CASD1	0.502	3.398	FALSE
Primary Cd16+ Monocyte			E-MTAB-7484	MicroArray	TMEM41B	-0.501	-3.39	FALSE
Primary Cd16+ Monocyte			E-MTAB-7484	MicroArray	TMEM160	-0.5	-3.387	FALSE
Primary Cd16+ Monocyte			E-MTAB-7484	MicroArray	SUZ12P1	-0.5	-3.384	FALSE
Primary Cd16+ Monocyte			E-MTAB-7484	MicroArray	APOA2	-0.5	-3.383	FALSE
Primary Cd16+ Monocyte			E-MTAB-7484	MicroArray	SPATA25	-0.499	-3.38	FALSE
Primary Cd16+ Monocyte			E-MTAB-7484	MicroArray	ZNF48	0.499	3.379	FALSE
Primary Cd16+ Monocyte			E-MTAB-7484	MicroArray	GCNT1	0.499	3.376	FALSE
Primary Cd16+ Monocyte			E-MTAB-7484	MicroArray	CD244	0.498	3.368	FALSE
Primary Cd16+ Monocyte			E-MTAB-7484	MicroArray	AGPAT4-IT1	-0.496	-3.359	FALSE
Primary Cd16+ Monocyte			E-MTAB-7484	MicroArray	H2AW	-0.496	-3.359	FALSE
Primary Cd16+ Monocyte			E-MTAB-7484	MicroArray	FBXO6	-0.495	-3.354	FALSE
Primary Cd16+ Monocyte			E-MTAB-7484	MicroArray	HSD11B1	-0.495	-3.351	FALSE
Primary Cd16+ Monocyte			E-MTAB-7484	MicroArray	PMS2P3	-0.494	-3.346	FALSE
Primary Cd16+ Monocyte			E-MTAB-7484	MicroArray	ANKRD20A11P	0.494	3.346	FALSE
Primary Cd16+ Monocyte			E-MTAB-7484	MicroArray	SLC24A3	0.494	3.344	FALSE
Primary Cd16+ Monocyte			E-MTAB-7484	MicroArray	ANKMY2	-0.493	-3.339	FALSE
Primary Cd16+ Monocyte			E-MTAB-7484	MicroArray	MYL9	0.493	3.339	FALSE
Primary Cd16+ Monocyte			E-MTAB-7484	MicroArray	VIPR1	0.493	3.336	FALSE
Primary Cd16+ Monocyte			E-MTAB-7484	MicroArray	KEL	-0.493	-3.335	FALSE
Primary Cd16+ Monocyte			E-MTAB-7484	MicroArray	GRAPL	-0.493	-3.334	FALSE
Primary Cd16+ Monocyte			E-MTAB-7484	MicroArray	TNFSF15	-0.49	-3.316	FALSE
Primary Cd16+ Monocyte			E-MTAB-7484	MicroArray	RCAN1	0.489	3.313	FALSE
Primary Cd16+ Monocyte			E-MTAB-7484	MicroArray	EIF5A2	0.489	3.31	FALSE
Primary Cd16+ Monocyte			E-MTAB-7484	MicroArray	CD1B	-0.488	-3.304	FALSE
Primary Cd16+ Monocyte			E-MTAB-7484	MicroArray	ZNF587	-0.486	-3.29	FALSE
Primary Cd16+ Monocyte			E-MTAB-7484	MicroArray	TNFRSF25	0.484	3.278	FALSE
Primary Cd16+ Monocyte			E-MTAB-7484	MicroArray	CCR7	0.484	3.277	FALSE
Primary Cd16+ Monocyte			E-MTAB-7484	MicroArray	MCTP2	-0.483	-3.267	FALSE
Primary Cd16+ Monocyte			E-MTAB-7484	MicroArray	FAHD2A	-0.482	-3.261	FALSE
Primary Cd16+ Monocyte			E-MTAB-7484	MicroArray	SPRR2B	-0.481	-3.258	FALSE
Primary Cd16+ Monocyte			E-MTAB-7484	MicroArray	PPP1R2	-0.481	-3.255	FALSE
Primary Cd16+ Monocyte			E-MTAB-7484	MicroArray	FKRP	-0.48	-3.246	FALSE
Primary Cd16+ Monocyte			E-MTAB-7484	MicroArray	ANO5	-0.479	-3.245	FALSE
Primary Cd16+ Monocyte			E-MTAB-7484	MicroArray	SRBD1	0.479	3.244	FALSE
Primary Cd16+ Monocyte			E-MTAB-7484	MicroArray	NEMP2	-0.479	-3.242	FALSE
Primary Cd16+ Monocyte			E-MTAB-7484	MicroArray	HLA-DRB1	0.477	3.23	FALSE
Primary Cd16+ Monocyte			E-MTAB-7484	MicroArray	RBBP9	-0.477	-3.229	FALSE
Primary Cd16+ Monocyte			E-MTAB-7484	MicroArray	PRLR	-0.477	-3.227	FALSE
Primary Cd16+ Monocyte			E-MTAB-7484	MicroArray	TAL2	0.475	3.217	FALSE
Primary Cd16+ Monocyte			E-MTAB-7484	MicroArray	PRMT3	0.475	3.217	FALSE
Primary Cd16+ Monocyte			E-MTAB-7484	MicroArray	URB1-AS1	-0.474	-3.21	FALSE
Primary Cd16+ Monocyte			E-MTAB-7484	MicroArray	HSPA2	0.474	3.21	FALSE
Primary Cd16+ Monocyte			E-MTAB-7484	MicroArray	ANKRD22	0.473	3.204	FALSE
Primary Cd16+ Monocyte			E-MTAB-7484	MicroArray	FBXO17	-0.473	-3.202	FALSE
Primary Cd16+ Monocyte			E-MTAB-7484	MicroArray	ECRP	-0.473	-3.201	FALSE
Primary Cd16+ Monocyte			E-MTAB-7484	MicroArray	ARSK	-0.472	-3.195	FALSE
Primary Cd16+ Monocyte			E-MTAB-7484	MicroArray	GNG11	0.47	3.183	FALSE
Primary Cd16+ Monocyte			E-MTAB-7484	MicroArray	CRIM1	-0.469	-3.174	FALSE
Primary Cd16+ Monocyte			E-MTAB-7484	MicroArray	SMN1	-0.469	-3.172	FALSE
Primary Cd16+ Monocyte			E-MTAB-7484	MicroArray	DLGAP1-AS2	-0.468	-3.169	FALSE
Primary Cd16+ Monocyte			E-MTAB-7484	MicroArray	ZNF563	-0.468	-3.169	FALSE
Primary Cd16+ Monocyte			E-MTAB-7484	MicroArray	GAN	0.468	3.167	FALSE
Primary Cd16+ Monocyte			E-MTAB-7484	MicroArray	IFNA5	0.468	3.165	FALSE
Primary Cd16+ Monocyte			E-MTAB-7484	MicroArray	SHLD2	0.467	3.163	FALSE
Primary Cd16+ Monocyte			E-MTAB-7484	MicroArray	KIF18B	0.467	3.16	FALSE
Primary Cd16+ Monocyte			E-MTAB-7484	MicroArray	OMG	-0.464	-3.143	FALSE
Primary Cd16+ Monocyte			E-MTAB-7484	MicroArray	EMP1	-0.464	-3.142	FALSE
Primary Cd16+ Monocyte			E-MTAB-7484	MicroArray	KLHDC1	-0.463	-3.137	FALSE
Primary Cd16+ Monocyte			E-MTAB-7484	MicroArray	HTR7	-0.463	-3.134	FALSE
Primary Cd16+ Monocyte			E-MTAB-7484	MicroArray	TREML5P	0.462	3.131	FALSE
Primary Cd16+ Monocyte			E-MTAB-7484	MicroArray	HIRIP3	0.462	3.124	FALSE
Primary Cd16+ Monocyte			E-MTAB-7484	MicroArray	HSD17B7P2	0.461	3.121	FALSE
Primary Cd16+ Monocyte			E-MTAB-7484	MicroArray	AXIN1	-0.461	-3.119	FALSE
Primary Cd16+ Monocyte			E-MTAB-7484	MicroArray	COPG2	-0.459	-3.11	FALSE
Primary Cd16+ Monocyte			E-MTAB-7484	MicroArray	STAMBPL1	0.458	3.099	FALSE
Primary Cd16+ Monocyte			E-MTAB-7484	MicroArray	PAGE2B	0.458	3.099	FALSE
Primary Cd16+ Monocyte			E-MTAB-7484	MicroArray	DGCR6	0.457	3.096	FALSE
Primary Cd16+ Monocyte			E-MTAB-7484	MicroArray	IKZF3	-0.456	-3.09	FALSE
Primary Cd16+ Monocyte			E-MTAB-7484	MicroArray	LINC01356	0.456	3.088	FALSE
Primary Cd16+ Monocyte			E-MTAB-7484	MicroArray	KRT31	0.456	3.087	FALSE
Primary Cd16+ Monocyte			E-MTAB-7484	MicroArray	ADRA2B	0.456	3.087	FALSE
Primary Cd16+ Monocyte			E-MTAB-7484	MicroArray	GPX7	-0.455	-3.081	FALSE
Primary Cd16+ Monocyte			E-MTAB-7484	MicroArray	MT2A	0.455	3.077	FALSE
Primary Cd16+ Monocyte			E-MTAB-7484	MicroArray	ALG10	0.455	3.077	FALSE
Primary Cd16+ Monocyte			E-MTAB-7484	MicroArray	ADAMTSL5	-0.454	-3.074	FALSE
Primary Cd16+ Monocyte			E-MTAB-7484	MicroArray	FXR2	-0.454	-3.073	FALSE
Primary Cd16+ Monocyte			E-MTAB-7484	MicroArray	ZNF416	-0.452	-3.059	FALSE
Primary Cd16+ Monocyte			E-MTAB-7484	MicroArray	OR7E14P	-0.451	-3.052	FALSE
Primary Cd16+ Monocyte			E-MTAB-7484	MicroArray	SHROOM1	-0.451	-3.052	FALSE
Primary Cd16+ Monocyte			E-MTAB-7484	MicroArray	DHCR24	-0.451	-3.05	FALSE
Primary Cd16+ Monocyte			E-MTAB-7484	MicroArray	NUP62CL	0.45	3.049	FALSE
Primary Cd16+ Monocyte			E-MTAB-7484	MicroArray	OPTN	-0.45	-3.046	FALSE
Primary Cd16+ Monocyte			E-MTAB-7484	MicroArray	APTX	0.449	3.038	FALSE
Primary Cd16+ Monocyte			E-MTAB-7484	MicroArray	MST1	-0.447	-3.029	FALSE
Primary Cd16+ Monocyte			E-MTAB-7484	MicroArray	TMEM239	0.447	3.025	FALSE
Primary Cd16+ Monocyte			E-MTAB-7484	MicroArray	COQ2	-0.446	-3.021	FALSE
Primary Cd16+ Monocyte			E-MTAB-7484	MicroArray	CAB39	0.445	3.016	FALSE
Primary Cd16+ Monocyte			E-MTAB-7484	MicroArray	RAB39A	-0.445	-3.015	FALSE
Primary Cd16+ Monocyte			E-MTAB-7484	MicroArray	LRRN3	0.445	3.013	FALSE
Primary Cd16+ Monocyte			E-MTAB-7484	MicroArray	S1PR5	0.445	3.011	FALSE
Primary Cd16+ Monocyte			E-MTAB-7484	MicroArray	CEP85	-0.445	-3.009	FALSE
Primary Cd16+ Monocyte			E-MTAB-7484	MicroArray	PAGE5	0.444	3.004	FALSE
Primary Cd16+ Monocyte			E-MTAB-7484	MicroArray	WDHD1	-0.444	-3.003	FALSE
Primary Cd16+ Monocyte			E-MTAB-7484	MicroArray	NARS2	0.444	3.003	FALSE
Primary Cd16+ Monocyte			E-MTAB-7484	MicroArray	ZXDA	0.443	2.998	FALSE
Primary Cd16+ Monocyte			E-MTAB-7484	MicroArray	MZT2B	-0.443	-2.997	FALSE
Primary Cd16+ Monocyte			E-MTAB-7484	MicroArray	ALDH1A1	-0.442	-2.995	FALSE
Primary Cd16+ Monocyte			E-MTAB-7484	MicroArray	CCL4	-0.442	-2.994	FALSE
Primary Cd16+ Monocyte			E-MTAB-7484	MicroArray	POC5	-0.442	-2.993	FALSE
Primary Cd16+ Monocyte			E-MTAB-7484	MicroArray	MSH2	-0.442	-2.992	FALSE
Primary Cd16+ Monocyte			E-MTAB-7484	MicroArray	DNAJB7	0.441	2.987	FALSE
Primary Cd16+ Monocyte			E-MTAB-7484	MicroArray	GPR180	-0.441	-2.987	FALSE
Primary Cd16+ Monocyte			E-MTAB-7484	MicroArray	HOXA1	-0.441	-2.986	FALSE
Primary Cd16+ Monocyte			E-MTAB-7484	MicroArray	TAS2R14	0.441	2.985	FALSE
Primary Cd16+ Monocyte			E-MTAB-7484	MicroArray	TBC1D24	-0.441	-2.982	FALSE
Primary Cd16+ Monocyte			E-MTAB-7484	MicroArray	FGF7P3	-0.44	-2.977	FALSE
Primary Cd16+ Monocyte			E-MTAB-7484	MicroArray	TRAF3IP1	0.44	2.976	FALSE
Primary Cd16+ Monocyte			E-MTAB-7484	MicroArray	PAIP2B	-0.437	-2.959	FALSE
Primary Cd16+ Monocyte			E-MTAB-7484	MicroArray	KLF2	0.437	2.959	FALSE
Primary Cd16+ Monocyte			E-MTAB-7484	MicroArray	SKAP1	0.436	2.955	FALSE
Primary Cd16+ Monocyte			E-MTAB-7484	MicroArray	KLF13	0.436	2.954	FALSE
Primary Cd16+ Monocyte			E-MTAB-7484	MicroArray	DHFR	-0.436	-2.952	FALSE
Primary Cd16+ Monocyte			E-MTAB-7484	MicroArray	SULT1B1	0.435	2.946	FALSE
Primary Cd16+ Monocyte			E-MTAB-7484	MicroArray	DRD4	-0.435	-2.944	FALSE
Primary Cd16+ Monocyte			E-MTAB-7484	MicroArray	F2R	0.434	2.941	FALSE
Primary Cd16+ Monocyte			E-MTAB-7484	MicroArray	H2AC8	-0.434	-2.937	FALSE
Primary Cd16+ Monocyte			E-MTAB-7484	MicroArray	MGC16275	0.433	2.934	FALSE
Primary Cd16+ Monocyte			E-MTAB-7484	MicroArray	BOLA1	-0.433	-2.934	FALSE
Primary Cd16+ Monocyte			E-MTAB-7484	MicroArray	LCE3D	0.432	2.925	FALSE
Primary Cd16+ Monocyte			E-MTAB-7484	MicroArray	SLX4IP	0.43	2.914	FALSE
Primary Cd16+ Monocyte			E-MTAB-7484	MicroArray	CENPBD1	-0.43	-2.914	FALSE
Primary Cd16+ Monocyte			E-MTAB-7484	MicroArray	ANKRD13C	-0.43	-2.913	FALSE
Primary Cd16+ Monocyte			E-MTAB-7484	MicroArray	TRAPPC2	0.43	2.913	FALSE
Primary Cd16+ Monocyte			E-MTAB-7484	MicroArray	METTL7B	-0.43	-2.913	FALSE
Primary Cd16+ Monocyte			E-MTAB-7484	MicroArray	CEP44	-0.43	-2.912	FALSE
Primary Cd16+ Monocyte			E-MTAB-7484	MicroArray	FBXW4	0.429	2.902	FALSE
Primary Cd16+ Monocyte			E-MTAB-7484	MicroArray	LINC00208	0.428	2.9	FALSE
Primary Cd16+ Monocyte			E-MTAB-7484	MicroArray	CDPF1	0.427	2.893	FALSE
Primary Cd16+ Monocyte			E-MTAB-7484	MicroArray	ACADSB	0.427	2.887	FALSE
Primary Cd16+ Monocyte			E-MTAB-7484	MicroArray	ZNF827	0.426	2.885	FALSE
Primary Cd16+ Monocyte			E-MTAB-7484	MicroArray	AUH	-0.426	-2.882	FALSE
Primary Cd16+ Monocyte			E-MTAB-7484	MicroArray	SASS6	-0.426	-2.881	FALSE
Primary Cd16+ Monocyte			E-MTAB-7484	MicroArray	ZNF532	0.424	2.871	FALSE
Primary Cd16+ Monocyte			E-MTAB-7484	MicroArray	FOXJ1	0.424	2.871	FALSE
Primary Cd16+ Monocyte			E-MTAB-7484	MicroArray	PTPDC1	0.424	2.868	FALSE
Primary Cd16+ Monocyte			E-MTAB-7484	MicroArray	FARS2	-0.423	-2.867	FALSE
Primary Cd16+ Monocyte			E-MTAB-7484	MicroArray	ZNF296	-0.423	-2.866	FALSE
Primary Cd16+ Monocyte			E-MTAB-7484	MicroArray	MTX3	0.422	2.86	FALSE
Primary Cd16+ Monocyte			E-MTAB-7484	MicroArray	MAGOHB	-0.422	-2.86	FALSE
Primary Cd16+ Monocyte			E-MTAB-7484	MicroArray	ITPKC	-0.422	-2.859	FALSE
Primary Cd16+ Monocyte			E-MTAB-7484	MicroArray	SC5D	-0.422	-2.858	FALSE
Primary Cd16+ Monocyte			E-MTAB-7484	MicroArray	SLAMF9	0.422	2.857	FALSE
Primary Cd16+ Monocyte			E-MTAB-7484	MicroArray	RIPOR3	0.422	2.857	FALSE
Primary Cd16+ Monocyte			E-MTAB-7484	MicroArray	RFPL1S	0.422	2.856	FALSE
Primary Cd16+ Monocyte			E-MTAB-7484	MicroArray	CDKN2B	0.422	2.854	FALSE
Primary Cd16+ Monocyte			E-MTAB-7484	MicroArray	FAN1	-0.421	-2.853	FALSE
Primary Cd16+ Monocyte			E-MTAB-7484	MicroArray	SCD	-0.421	-2.852	FALSE
Primary Cd16+ Monocyte			E-MTAB-7484	MicroArray	CAMK2G	0.42	2.844	FALSE
Primary Cd16+ Monocyte			E-MTAB-7484	MicroArray	DNAJC24	0.42	2.843	FALSE
Primary Cd16+ Monocyte			E-MTAB-7484	MicroArray	RBPJL	0.42	2.842	FALSE
Primary Cd16+ Monocyte			E-MTAB-7484	MicroArray	ACKR3	0.419	2.836	FALSE
Primary Cd16+ Monocyte			E-MTAB-7484	MicroArray	TXNDC16	0.419	2.834	FALSE
Primary Cd16+ Monocyte			E-MTAB-7484	MicroArray	CXCL10	0.418	2.831	FALSE
Primary Cd16+ Monocyte			E-MTAB-7484	MicroArray	ENPP7	0.417	2.826	FALSE
Primary Cd16+ Monocyte			E-MTAB-7484	MicroArray	ESPN	-0.417	-2.823	FALSE
Primary Cd16+ Monocyte			E-MTAB-7484	MicroArray	IFIT1	-0.417	-2.823	FALSE
Primary Cd16+ Monocyte			E-MTAB-7484	MicroArray	PDZD7	-0.417	-2.822	FALSE
Primary Cd16+ Monocyte			E-MTAB-7484	MicroArray	MMP9	-0.417	-2.82	FALSE
Primary Cd16+ Monocyte			E-MTAB-7484	MicroArray	CRYZL2P	-0.416	-2.819	FALSE
Primary Cd16+ Monocyte			E-MTAB-7484	MicroArray	MIR3945HG	-0.416	-2.817	FALSE
Primary Cd16+ Monocyte			E-MTAB-7484	MicroArray	FCGBP	0.416	2.817	FALSE
Primary Cd16+ Monocyte			E-MTAB-7484	MicroArray	MGP	0.416	2.815	FALSE
Primary Cd16+ Monocyte			E-MTAB-7484	MicroArray	CD6	0.416	2.814	FALSE
Primary Cd16+ Monocyte			E-MTAB-7484	MicroArray	UBTD2	-0.415	-2.813	FALSE
Primary Cd16+ Monocyte			E-MTAB-7484	MicroArray	LSS	-0.415	-2.808	FALSE
Primary Cd16+ Monocyte			E-MTAB-7484	MicroArray	CHST14	-0.414	-2.801	FALSE
Primary Cd16+ Monocyte			E-MTAB-7484	MicroArray	PECR	-0.413	-2.798	FALSE
Primary Cd16+ Monocyte			E-MTAB-7484	MicroArray	OR8G2P	0.413	2.795	FALSE
Primary Cd16+ Monocyte			E-MTAB-7484	MicroArray	ZNF615	-0.412	-2.792	FALSE
Primary Cd16+ Monocyte			E-MTAB-7484	MicroArray	C15orf65	-0.412	-2.79	FALSE
Primary Cd16+ Monocyte			E-MTAB-7484	MicroArray	CEP250	-0.412	-2.789	FALSE
Primary Cd16+ Monocyte			E-MTAB-7484	MicroArray	BICC1	-0.412	-2.788	FALSE
Primary Cd16+ Monocyte			E-MTAB-7484	MicroArray	RSAD2	-0.412	-2.788	FALSE
Primary Cd16+ Monocyte			E-MTAB-7484	MicroArray	MPZL3	0.411	2.783	FALSE
Primary Cd16+ Monocyte			E-MTAB-7484	MicroArray	FCN2	0.411	2.781	FALSE
Primary Cd16+ Monocyte			E-MTAB-7484	MicroArray	ZNF554	0.411	2.781	FALSE
Primary Cd16+ Monocyte			E-MTAB-7484	MicroArray	TM7SF3	-0.411	-2.78	FALSE
Primary Cd16+ Monocyte			E-MTAB-7484	MicroArray	FCGR1A	0.41	2.777	FALSE
Primary Cd16+ Monocyte			E-MTAB-7484	MicroArray	TRPM4	-0.41	-2.776	FALSE
Primary Cd16+ Monocyte			E-MTAB-7484	MicroArray	ZNF35	0.41	2.775	FALSE
Primary Cd16+ Monocyte			E-MTAB-7484	MicroArray	ABCA3	-0.41	-2.773	FALSE
Primary Cd16+ Monocyte			E-MTAB-7484	MicroArray	KCNH6	0.409	2.766	FALSE
Primary Cd16+ Monocyte			E-MTAB-7484	MicroArray	SFRP2	0.408	2.761	FALSE
Primary Cd16+ Monocyte			E-MTAB-7484	MicroArray	PDCD1LG2	-0.408	-2.759	FALSE
Primary Cd16+ Monocyte			E-MTAB-7484	MicroArray	OR2L1P	0.407	2.753	FALSE
Primary Cd16+ Monocyte			E-MTAB-7484	MicroArray	B4GALT6	0.407	2.752	FALSE
Primary Cd16+ Monocyte			E-MTAB-7484	MicroArray	HAMP	-0.406	-2.748	FALSE
Primary Cd16+ Monocyte			E-MTAB-7484	MicroArray	EN1	-0.406	-2.746	FALSE
Primary Cd16+ Monocyte			E-MTAB-7484	MicroArray	DHRSX	-0.405	-2.744	FALSE
Primary Cd16+ Monocyte			E-MTAB-7484	MicroArray	CYB5A	-0.405	-2.74	FALSE
Primary Cd16+ Monocyte			E-MTAB-7484	MicroArray	OIP5-AS1	-0.404	-2.738	FALSE
Primary Cd16+ Monocyte			E-MTAB-7484	MicroArray	WDR19	-0.404	-2.733	FALSE
Primary Cd16+ Monocyte			E-MTAB-7484	MicroArray	PHC1	0.404	2.733	FALSE
Primary Cd16+ Monocyte			E-MTAB-7484	MicroArray	RASGEF1A	0.404	2.732	FALSE
Primary Cd16+ Monocyte			E-MTAB-7484	MicroArray	TLL1	-0.403	-2.731	FALSE
Primary Cd16+ Monocyte			E-MTAB-7484	MicroArray	NBPF3	-0.403	-2.731	FALSE
Primary Cd16+ Monocyte			E-MTAB-7484	MicroArray	LRRC75A	0.403	2.728	FALSE
Primary Cd16+ Monocyte			E-MTAB-7484	MicroArray	LIAS	-0.403	-2.727	FALSE
Primary Cd16+ Monocyte			E-MTAB-7484	MicroArray	GAP43	-0.403	-2.726	FALSE
Primary Cd16+ Monocyte			E-MTAB-7484	MicroArray	SCOC-AS1	-0.403	-2.726	FALSE
Primary Cd16+ Monocyte			E-MTAB-7484	MicroArray	APC2	-0.403	-2.725	FALSE
Primary Cd16+ Monocyte			E-MTAB-7484	MicroArray	RAD51-AS1	-0.402	-2.723	FALSE
Primary Cd16+ Monocyte			E-MTAB-7484	MicroArray	MAGEA3	0.402	2.723	FALSE
Primary Cd16+ Monocyte			E-MTAB-7484	MicroArray	GNAO1	0.402	2.721	FALSE
Primary Cd16+ Monocyte			E-MTAB-7484	MicroArray	PRDM8	0.402	2.72	FALSE
Primary Cd16+ Monocyte			E-MTAB-7484	MicroArray	SDC3	0.4	2.711	FALSE
Primary Cd16+ Monocyte			E-MTAB-7484	MicroArray	TMEM254	0.4	2.708	FALSE
Primary Cd16+ Monocyte			E-MTAB-7484	MicroArray	OAS2	-0.4	-2.707	FALSE
Primary Cd16+ Monocyte			E-MTAB-7484	MicroArray	PVALB	0.4	2.707	FALSE
Primary Cd16+ Monocyte			E-MTAB-7484	MicroArray	PPM1H	-0.4	-2.707	FALSE
Primary Cd16+ Monocyte			E-MTAB-7484	MicroArray	SLC17A8	0.399	2.704	FALSE
Primary Cd16+ Monocyte			E-MTAB-7484	MicroArray	NPBWR1	-0.399	-2.701	FALSE
Primary Cd16+ Monocyte			E-MTAB-7484	MicroArray	TUBA3FP	0.398	2.697	FALSE
Primary Cd16+ Monocyte			E-MTAB-7484	MicroArray	FSHB	-0.398	-2.695	FALSE
Primary Cd16+ Monocyte			E-MTAB-7484	MicroArray	TMEM120B	-0.398	-2.694	FALSE
Primary Cd16+ Monocyte			E-MTAB-7484	MicroArray	H2AC17	0.397	2.687	FALSE
Primary Cd16+ Monocyte			E-MTAB-7484	MicroArray	NCR2	-0.397	-2.684	FALSE
Primary Cd16+ Monocyte			E-MTAB-7484	MicroArray	STXBP1	-0.396	-2.683	FALSE
Primary Cd16+ Monocyte			E-MTAB-7484	MicroArray	NAIF1	-0.396	-2.683	FALSE
Primary Cd16+ Monocyte			E-MTAB-7484	MicroArray	TC2N	0.396	2.683	FALSE
Primary Cd16+ Monocyte			E-MTAB-7484	MicroArray	SPP1	-0.396	-2.681	FALSE
Primary Cd16+ Monocyte			E-MTAB-7484	MicroArray	C11orf80	-0.396	-2.68	FALSE
Primary Cd16+ Monocyte			E-MTAB-7484	MicroArray	ABCG1	-0.395	-2.675	FALSE
Primary Cd16+ Monocyte			E-MTAB-7484	MicroArray	ZNF337	-0.394	-2.665	FALSE
Primary Cd16+ Monocyte			E-MTAB-7484	MicroArray	ASAH2	0.394	2.665	FALSE
Primary Cd16+ Monocyte			E-MTAB-7484	MicroArray	A2M-AS1	0.394	2.665	FALSE
Primary Cd16+ Monocyte			E-MTAB-7484	MicroArray	ANP32A-IT1	0.394	2.665	FALSE
Primary Cd16+ Monocyte			E-MTAB-7484	MicroArray	SMYD4	-0.394	-2.665	FALSE
Primary Cd16+ Monocyte			E-MTAB-7484	MicroArray	SGPP2	-0.393	-2.662	FALSE
Primary Cd16+ Monocyte			E-MTAB-7484	MicroArray	CARF	0.392	2.656	FALSE
Primary Cd16+ Monocyte			E-MTAB-7484	MicroArray	APOBR	0.392	2.656	FALSE
Primary Cd16+ Monocyte			E-MTAB-7484	MicroArray	TRIM26	0.392	2.656	FALSE
Primary Cd16+ Monocyte			E-MTAB-7484	MicroArray	AGAP2	0.392	2.652	FALSE
Primary Cd16+ Monocyte			E-MTAB-7484	MicroArray	FAM155A	0.392	2.651	FALSE
Primary Cd16+ Monocyte			E-MTAB-7484	MicroArray	ZNF443	-0.391	-2.65	FALSE
Primary Cd16+ Monocyte			E-MTAB-7484	MicroArray	ZNF419	-0.391	-2.65	FALSE
Primary Cd16+ Monocyte			E-MTAB-7484	MicroArray	TANGO6	0.391	2.648	FALSE
Primary Cd16+ Monocyte			E-MTAB-7484	MicroArray	VRTN	-0.391	-2.647	FALSE
Primary Cd16+ Monocyte			E-MTAB-7484	MicroArray	MIRLET7D	0.391	2.646	FALSE
Primary Cd16+ Monocyte			E-MTAB-7484	MicroArray	FUT5	0.391	2.644	FALSE
Primary Cd16+ Monocyte			E-MTAB-7484	MicroArray	CDR2L	-0.39	-2.641	FALSE
Primary Cd16+ Monocyte			E-MTAB-7484	MicroArray	GP5	-0.389	-2.636	FALSE
Primary Cd16+ Monocyte			E-MTAB-7484	MicroArray	ASAP1-IT2	-0.389	-2.635	FALSE
Primary Cd16+ Monocyte			E-MTAB-7484	MicroArray	NOXA1	-0.389	-2.634	FALSE
Primary Cd16+ Monocyte			E-MTAB-7484	MicroArray	TTPAL	-0.389	-2.632	FALSE
Primary Cd16+ Monocyte			E-MTAB-7484	MicroArray	GK3P	0.388	2.628	FALSE
Primary Cd16+ Monocyte			E-MTAB-7484	MicroArray	KLHL26	0.388	2.625	FALSE
Primary Cd16+ Monocyte			E-MTAB-7484	MicroArray	USP45	-0.387	-2.622	FALSE
Primary Cd16+ Monocyte			E-MTAB-7484	MicroArray	BCO2	0.387	2.621	FALSE
Primary Cd16+ Monocyte			E-MTAB-7484	MicroArray	B3GALT2	0.387	2.62	FALSE
Primary Cd16+ Monocyte			E-MTAB-7484	MicroArray	CRHBP	0.386	2.616	FALSE
Primary Cd16+ Monocyte			E-MTAB-7484	MicroArray	ISLR2	0.386	2.615	FALSE
Primary Cd16+ Monocyte			E-MTAB-7484	MicroArray	ZNF483	0.386	2.614	FALSE
Primary Cd16+ Monocyte			E-MTAB-7484	MicroArray	ANKRD26	0.386	2.613	FALSE
Primary Cd16+ Monocyte			E-MTAB-7484	MicroArray	HSPB1	-0.385	-2.608	FALSE
Primary Cd16+ Monocyte			E-MTAB-7484	MicroArray	KRT71	-0.385	-2.608	FALSE
Primary Cd16+ Monocyte			E-MTAB-7484	MicroArray	MCOLN2	-0.385	-2.607	FALSE
Primary Cd16+ Monocyte			E-MTAB-7484	MicroArray	GALR2	0.385	2.604	FALSE
Primary Cd16+ Monocyte			E-MTAB-7484	MicroArray	LRRC37B	-0.384	-2.603	FALSE
Primary Cd16+ Monocyte			E-MTAB-7484	MicroArray	HAPLN4	-0.384	-2.602	FALSE
Primary Cd16+ Monocyte			E-MTAB-7484	MicroArray	ENPP6	0.384	2.601	FALSE
Primary Cd16+ Monocyte			E-MTAB-7484	MicroArray	LIG3	-0.384	-2.599	FALSE
Primary Cd16+ Monocyte			E-MTAB-7484	MicroArray	AIFM2	0.384	2.598	FALSE
Primary Cd16+ Monocyte			E-MTAB-7484	MicroArray	UQCRH	0.384	2.598	FALSE
Primary Cd16+ Monocyte			E-MTAB-7484	MicroArray	SAMD9L	-0.384	-2.597	FALSE
Primary Cd16+ Monocyte			E-MTAB-7484	MicroArray	ZNF616	-0.384	-2.597	FALSE
Primary Cd16+ Monocyte			E-MTAB-7484	MicroArray	DNM1P35	0.383	2.594	FALSE
Primary Cd16+ Monocyte			E-MTAB-7484	MicroArray	ORC5	-0.383	-2.593	FALSE
Primary Cd16+ Monocyte			E-MTAB-7484	MicroArray	FAM66C	0.383	2.59	FALSE
Primary Cd16+ Monocyte			E-MTAB-7484	MicroArray	MRC2	0.382	2.589	FALSE
Primary Cd16+ Monocyte			E-MTAB-7484	MicroArray	REEP6	-0.382	-2.586	FALSE
Primary Cd16+ Monocyte			E-MTAB-7484	MicroArray	FCRL3	0.381	2.583	FALSE
Primary Cd16+ Monocyte			E-MTAB-7484	MicroArray	ZNF137P	-0.381	-2.58	FALSE
Primary Cd16+ Monocyte			E-MTAB-7484	MicroArray	PNMA8A	-0.381	-2.579	FALSE
Primary Cd16+ Monocyte			E-MTAB-7484	MicroArray	ZNF587B	0.381	2.578	FALSE
Primary Cd16+ Monocyte			E-MTAB-7484	MicroArray	HAAO	-0.381	-2.576	FALSE
Primary Cd16+ Monocyte			E-MTAB-7484	MicroArray	MT1E	0.38	2.574	FALSE
Primary Cd16+ Monocyte			E-MTAB-7484	MicroArray	DDIT4	-0.38	-2.573	FALSE
Primary Cd16+ Monocyte			E-MTAB-7484	MicroArray	PPP1R3F	-0.379	-2.568	FALSE
Primary Cd16+ Monocyte			E-MTAB-7484	MicroArray	IMPA1	0.379	2.568	FALSE
Primary Cd16+ Monocyte			E-MTAB-7484	MicroArray	ZSCAN12	-0.379	-2.563	FALSE
Primary Cd16+ Monocyte			E-MTAB-7484	MicroArray	TAF4B	-0.379	-2.563	FALSE
Primary Cd16+ Monocyte			E-MTAB-7484	MicroArray	FITM1	-0.378	-2.559	FALSE
Primary Cd16+ Monocyte			E-MTAB-7484	MicroArray	SLC19A3	0.378	2.558	FALSE
Primary Cd16+ Monocyte			E-MTAB-7484	MicroArray	COX18	-0.378	-2.557	FALSE
Primary Cd16+ Monocyte			E-MTAB-7484	MicroArray	GPR84	-0.378	-2.557	FALSE
Primary Cd16+ Monocyte			E-MTAB-7484	MicroArray	CCDC136	-0.378	-2.556	FALSE
Primary Cd16+ Monocyte			E-MTAB-7484	MicroArray	MMP15	0.377	2.555	FALSE
Primary Cd16+ Monocyte			E-MTAB-7484	MicroArray	GALNT11	-0.377	-2.553	FALSE
Primary Cd16+ Monocyte			E-MTAB-7484	MicroArray	LINC00471	0.377	2.553	FALSE
Primary Cd16+ Monocyte			E-MTAB-7484	MicroArray	H3-4	0.377	2.551	FALSE
Primary Cd16+ Monocyte			E-MTAB-7484	MicroArray	GJC2	0.377	2.55	FALSE
Primary Cd16+ Monocyte			E-MTAB-7484	MicroArray	MIR646HG	0.377	2.549	FALSE
Primary Cd16+ Monocyte			E-MTAB-7484	MicroArray	TRDV3	0.376	2.548	FALSE
Primary Cd16+ Monocyte			E-MTAB-7484	MicroArray	DAAM1	0.376	2.542	FALSE
Primary Cd16+ Monocyte			E-MTAB-7484	MicroArray	TMEM97	0.375	2.542	FALSE
Primary Cd16+ Monocyte			E-MTAB-7484	MicroArray	ZNF12	0.375	2.54	FALSE
Primary Cd16+ Monocyte			E-MTAB-7484	MicroArray	UTP20	0.375	2.539	FALSE
Primary Cd16+ Monocyte			E-MTAB-7484	MicroArray	ZNF831	0.375	2.539	FALSE
Primary Cd16+ Monocyte			E-MTAB-7484	MicroArray	ZNF836	0.375	2.538	FALSE
Primary Cd16+ Monocyte			E-MTAB-7484	MicroArray	FGF3	0.374	2.535	FALSE
Primary Cd16+ Monocyte			E-MTAB-7484	MicroArray	CD5	0.374	2.534	FALSE
Primary Cd16+ Monocyte			E-MTAB-7484	MicroArray	BET1L	0.374	2.533	FALSE
Primary Cd16+ Monocyte			E-MTAB-7484	MicroArray	SLF1	-0.374	-2.53	FALSE
Primary Cd16+ Monocyte			E-MTAB-7484	MicroArray	TARBP1	-0.374	-2.53	FALSE
Primary Cd16+ Monocyte			E-MTAB-7484	MicroArray	MMP7	-0.373	-2.528	FALSE
Primary Cd16+ Monocyte			E-MTAB-7484	MicroArray	TNFSF14	-0.373	-2.524	FALSE
Primary Cd16+ Monocyte			E-MTAB-7484	MicroArray	MS4A3	0.373	2.523	FALSE
Primary Cd16+ Monocyte			E-MTAB-7484	MicroArray	USP35	-0.373	-2.522	FALSE
Primary Cd16+ Monocyte			E-MTAB-7484	MicroArray	ZNF32-AS3	0.373	2.522	FALSE
Primary Cd16+ Monocyte			E-MTAB-7484	MicroArray	PLCB1	0.372	2.519	FALSE
Primary Cd16+ Monocyte			E-MTAB-7484	MicroArray	ANKRD36B	0.372	2.515	FALSE
Primary Cd16+ Monocyte			E-MTAB-7484	MicroArray	RBSN	-0.371	-2.511	FALSE
Primary Cd16+ Monocyte			E-MTAB-7484	MicroArray	RAB25	0.371	2.51	FALSE
Primary Cd16+ Monocyte			E-MTAB-7484	MicroArray	TMEM39A	-0.37	-2.508	FALSE
Primary Cd16+ Monocyte			E-MTAB-7484	MicroArray	PGLYRP2	-0.37	-2.508	FALSE
Primary Cd16+ Monocyte			E-MTAB-7484	MicroArray	MIF-AS1	-0.37	-2.507	FALSE
Primary Cd16+ Monocyte			E-MTAB-7484	MicroArray	ACOT11	-0.37	-2.506	FALSE
Primary Cd16+ Monocyte			E-MTAB-7484	MicroArray	ZNF274	-0.37	-2.504	FALSE
Primary Cd16+ Monocyte			E-MTAB-7484	MicroArray	KLHL5	-0.37	-2.504	FALSE
Primary Cd16+ Monocyte			E-MTAB-7484	MicroArray	ZNRD1ASP	-0.37	-2.503	FALSE
Primary Cd16+ Monocyte			E-MTAB-7484	MicroArray	BTN2A3P	-0.37	-2.503	FALSE
Primary Cd16+ Monocyte			E-MTAB-7484	MicroArray	FAM230C	0.37	2.502	FALSE
Primary Cd16+ Monocyte			E-MTAB-7484	MicroArray	INPP5J	0.37	2.502	FALSE
Primary Cd16+ Monocyte			E-MTAB-7484	MicroArray	ZNF157	0.369	2.499	FALSE
Primary Cd16+ Monocyte			E-MTAB-7484	MicroArray	SEMA7A	-0.369	-2.498	FALSE
Primary Cd16+ Monocyte			E-MTAB-7484	MicroArray	LRRCC1	-0.369	-2.497	FALSE
Primary Cd16+ Monocyte			E-MTAB-7484	MicroArray	SHISA2	-0.369	-2.496	FALSE
Primary Cd16+ Monocyte			E-MTAB-7484	MicroArray	RABEP2	-0.369	-2.495	FALSE
Primary Cd16+ Monocyte			E-MTAB-7484	MicroArray	TOB1	0.368	2.494	FALSE
Primary Cd16+ Monocyte			E-MTAB-7484	MicroArray	KANSL2	-0.368	-2.493	FALSE
Primary Cd16+ Monocyte			E-MTAB-7484	MicroArray	F2RL3	-0.368	-2.492	FALSE
Primary Cd16+ Monocyte			E-MTAB-7484	MicroArray	PSMG3	0.368	2.492	FALSE
Primary Cd16+ Monocyte			E-MTAB-7484	MicroArray	MS4A1	-0.368	-2.491	FALSE
Primary Cd16+ Monocyte			E-MTAB-7484	MicroArray	IL6	0.368	2.491	FALSE
Primary Cd16+ Monocyte			E-MTAB-7484	MicroArray	DCLRE1A	-0.367	-2.485	FALSE
Primary Cd16+ Monocyte			E-MTAB-7484	MicroArray	FHL5	0.367	2.484	FALSE
Primary Cd16+ Monocyte			E-MTAB-7484	MicroArray	RASGRP2	0.366	2.481	FALSE
Primary Cd16+ Monocyte			E-MTAB-7484	MicroArray	GRAMD1A	-0.366	-2.48	FALSE
Primary Cd16+ Monocyte			E-MTAB-7484	MicroArray	CCT6A	0.366	2.48	FALSE
Primary Cd16+ Monocyte			E-MTAB-7484	MicroArray	BARD1	-0.366	-2.478	FALSE
Primary Cd16+ Monocyte			E-MTAB-7484	MicroArray	LILRA3	-0.366	-2.477	FALSE
Primary Cd16+ Monocyte			E-MTAB-7484	MicroArray	MRPL52	-0.365	-2.474	FALSE
Primary Cd16+ Monocyte			E-MTAB-7484	MicroArray	FCSK	-0.365	-2.473	FALSE
Primary Cd16+ Monocyte			E-MTAB-7484	MicroArray	METTL1	0.365	2.472	FALSE
Primary Cd16+ Monocyte			E-MTAB-7484	MicroArray	SMS	-0.365	-2.472	FALSE
Primary Cd16+ Monocyte			E-MTAB-7484	MicroArray	SERGEF	0.365	2.468	FALSE
Primary Cd16+ Monocyte			E-MTAB-7484	MicroArray	GJB2	-0.364	-2.467	FALSE
Primary Cd16+ Monocyte			E-MTAB-7484	MicroArray	FAM43A	0.364	2.467	FALSE
Primary Cd16+ Monocyte			E-MTAB-7484	MicroArray	SMAD6	0.364	2.465	FALSE
Primary Cd16+ Monocyte			E-MTAB-7484	MicroArray	TBC1D31	-0.364	-2.465	FALSE
Primary Cd16+ Monocyte			E-MTAB-7484	MicroArray	HDAC1	-0.364	-2.461	FALSE
Primary Cd16+ Monocyte			E-MTAB-7484	MicroArray	UAP1L1	0.363	2.46	FALSE
Primary Cd16+ Monocyte			E-MTAB-7484	MicroArray	PDE12	-0.363	-2.459	FALSE
Primary Cd16+ Monocyte			E-MTAB-7484	MicroArray	DOK4	0.363	2.458	FALSE
Primary Cd16+ Monocyte			E-MTAB-7484	MicroArray	FAM53B	0.363	2.457	FALSE
Primary Cd16+ Monocyte			E-MTAB-7484	MicroArray	MRC1	-0.363	-2.455	FALSE
Primary Cd16+ Monocyte			E-MTAB-7484	MicroArray	TMEM140	-0.363	-2.454	FALSE
Primary Cd16+ Monocyte			E-MTAB-7484	MicroArray	TRIM62	-0.362	-2.454	FALSE
Primary Cd16+ Monocyte			E-MTAB-7484	MicroArray	PHEX-AS1	-0.362	-2.452	FALSE
Primary Cd16+ Monocyte			E-MTAB-7484	MicroArray	KIF27	0.362	2.451	FALSE
Primary Cd16+ Monocyte			E-MTAB-7484	MicroArray	NTF4	-0.362	-2.449	FALSE
Primary Cd16+ Monocyte			E-MTAB-7484	MicroArray	WFS1	-0.361	-2.447	FALSE
Primary Cd16+ Monocyte			E-MTAB-7484	MicroArray	BRIP1	-0.361	-2.447	FALSE
Primary Cd16+ Monocyte			E-MTAB-7484	MicroArray	TEF	-0.361	-2.447	FALSE
Primary Cd16+ Monocyte			E-MTAB-7484	MicroArray	GNMT	-0.361	-2.446	FALSE
Primary Cd16+ Monocyte			E-MTAB-7484	MicroArray	ADAMDEC1	-0.361	-2.444	FALSE
Primary Cd16+ Monocyte			E-MTAB-7484	MicroArray	CAPNS2	0.361	2.444	FALSE
Primary Cd16+ Monocyte			E-MTAB-7484	MicroArray	GALP	0.361	2.443	FALSE
Primary Cd16+ Monocyte			E-MTAB-7484	MicroArray	ZFP69B	0.36	2.439	FALSE
Primary Cd16+ Monocyte			E-MTAB-7484	MicroArray	CDC6	0.36	2.437	FALSE
Primary Cd16+ Monocyte			E-MTAB-7484	MicroArray	ANKRD1	-0.36	-2.436	FALSE
Primary Cd16+ Monocyte			E-MTAB-7484	MicroArray	CBLN1	-0.36	-2.436	FALSE
Primary Cd16+ Monocyte			E-MTAB-7484	MicroArray	PRR11	-0.36	-2.434	FALSE
Primary Cd16+ Monocyte			E-MTAB-7484	MicroArray	CRISPLD2	-0.359	-2.432	FALSE
Primary Cd16+ Monocyte			E-MTAB-7484	MicroArray	FANCL	-0.359	-2.43	FALSE
Primary Cd16+ Monocyte			E-MTAB-7484	MicroArray	SRRM2-AS1	-0.359	-2.429	FALSE
Primary Cd16+ Monocyte			E-MTAB-7484	MicroArray	SLC35B4	-0.358	-2.425	FALSE
Primary Cd16+ Monocyte			E-MTAB-7484	MicroArray	NFX1	-0.358	-2.423	FALSE
Primary Cd16+ Monocyte			E-MTAB-7484	MicroArray	PLP1	0.357	2.419	FALSE
Primary Cd16+ Monocyte			E-MTAB-7484	MicroArray	TRIM71	-0.357	-2.417	FALSE
Primary Cd16+ Monocyte			E-MTAB-7484	MicroArray	CYP2B7P	-0.357	-2.416	FALSE
Primary Cd16+ Monocyte			E-MTAB-7484	MicroArray	TAC3	-0.357	-2.416	FALSE
Primary Cd16+ Monocyte			E-MTAB-7484	MicroArray	TMEM121B	-0.357	-2.415	FALSE
Primary Cd16+ Monocyte			E-MTAB-7484	MicroArray	RABGGTB	0.356	2.413	FALSE
Primary Cd16+ Monocyte			E-MTAB-7484	MicroArray	ZNF704	0.356	2.41	FALSE
Primary Cd16+ Monocyte			E-MTAB-7484	MicroArray	BIN3-IT1	0.355	2.406	FALSE
Primary Cd16+ Monocyte			E-MTAB-7484	MicroArray	HGS	-0.355	-2.403	FALSE
Primary Cd16+ Monocyte			E-MTAB-7484	MicroArray	ZNF112	0.355	2.402	FALSE
Primary Cd16+ Monocyte			E-MTAB-7484	MicroArray	DHTKD1	0.354	2.399	FALSE
Primary Cd16+ Monocyte			E-MTAB-7484	MicroArray	CLCNKA	0.354	2.399	FALSE
Primary Cd16+ Monocyte			E-MTAB-7484	MicroArray	TRERF1	-0.354	-2.396	FALSE
Primary Cd16+ Monocyte			E-MTAB-7484	MicroArray	PDCD1	-0.354	-2.396	FALSE
Primary Cd16+ Monocyte			E-MTAB-7484	MicroArray	IPCEF1	0.354	2.395	FALSE
Primary Cd16+ Monocyte			E-MTAB-7484	MicroArray	NRG4	-0.354	-2.395	FALSE
Primary Cd16+ Monocyte			E-MTAB-7484	MicroArray	UBN2	-0.353	-2.393	FALSE
Primary Cd16+ Monocyte			E-MTAB-7484	MicroArray	FMO4	0.353	2.387	FALSE
Primary Cd16+ Monocyte			E-MTAB-7484	MicroArray	TRIM49	-0.353	-2.387	FALSE
Primary Cd16+ Monocyte			E-MTAB-7484	MicroArray	DCK	0.353	2.386	FALSE
Primary Cd16+ Monocyte			E-MTAB-7484	MicroArray	RPS26	0.352	2.386	FALSE
Primary Cd16+ Monocyte			E-MTAB-7484	MicroArray	CPAMD8	-0.352	-2.386	FALSE
Primary Cd16+ Monocyte			E-MTAB-7484	MicroArray	METTL2B	0.352	2.384	FALSE
Primary Cd16+ Monocyte			E-MTAB-7484	MicroArray	WNT6	-0.352	-2.383	FALSE
Primary Cd16+ Monocyte			E-MTAB-7484	MicroArray	TIPIN	-0.352	-2.382	FALSE
Primary Cd16+ Monocyte			E-MTAB-7484	MicroArray	TARP	0.352	2.381	FALSE
Primary Cd16+ Monocyte			E-MTAB-7484	MicroArray	ZNF775	-0.352	-2.38	FALSE
Primary Cd16+ Monocyte			E-MTAB-7484	MicroArray	CHRND	-0.351	-2.379	FALSE
Primary Cd16+ Monocyte			E-MTAB-7484	MicroArray	SRD5A1	0.351	2.379	FALSE
Primary Cd16+ Monocyte			E-MTAB-7484	MicroArray	PGM5P2	-0.351	-2.376	FALSE
Primary Cd16+ Monocyte			E-MTAB-7484	MicroArray	C1QL1	-0.351	-2.375	FALSE
Primary Cd16+ Monocyte			E-MTAB-7484	MicroArray	G0S2	-0.35	-2.371	FALSE
Primary Cd16+ Monocyte			E-MTAB-7484	MicroArray	PODXL	0.35	2.371	FALSE
Primary Cd16+ Monocyte			E-MTAB-7484	MicroArray	MIAT	0.35	2.369	FALSE
Primary Cd16+ Monocyte			E-MTAB-7484	MicroArray	IFI35	-0.35	-2.368	FALSE
Primary Cd16+ Monocyte			E-MTAB-7484	MicroArray	CERS4	-0.35	-2.368	FALSE
Primary Cd16+ Monocyte			E-MTAB-7484	MicroArray	KCNQ4	-0.35	-2.368	FALSE
Primary Cd16+ Monocyte			E-MTAB-7484	MicroArray	CABP7	-0.35	-2.367	FALSE
Primary Cd16+ Monocyte			E-MTAB-7484	MicroArray	CRLF2	0.349	2.366	FALSE
Primary Cd16+ Monocyte			E-MTAB-7484	MicroArray	LOC100128108	-0.349	-2.366	FALSE
Primary Cd16+ Monocyte			E-MTAB-7484	MicroArray	C1orf112	-0.349	-2.364	FALSE
Primary Cd16+ Monocyte			E-MTAB-7484	MicroArray	POLA1	-0.349	-2.363	FALSE
Primary Cd16+ Monocyte			E-MTAB-7484	MicroArray	SLC4A5	-0.349	-2.361	FALSE
Primary Cd16+ Monocyte			E-MTAB-7484	MicroArray	RFPL3S	0.349	2.361	FALSE
Primary Cd16+ Monocyte			E-MTAB-7484	MicroArray	DHODH	0.348	2.359	FALSE
Primary Cd16+ Monocyte			E-MTAB-7484	MicroArray	SGSM1	0.348	2.359	FALSE
Primary Cd16+ Monocyte			E-MTAB-7484	MicroArray	PRORSD1P	-0.348	-2.357	FALSE
Primary Cd16+ Monocyte			E-MTAB-7484	MicroArray	USH1G	-0.348	-2.357	FALSE
Primary Cd16+ Monocyte			E-MTAB-7484	MicroArray	ZNF318	-0.348	-2.357	FALSE
Primary Cd16+ Monocyte			E-MTAB-7484	MicroArray	ACO1	-0.348	-2.353	FALSE
Primary Cd16+ Monocyte			E-MTAB-7484	MicroArray	PPP2R2A	0.348	2.353	FALSE
Primary Cd16+ Monocyte			E-MTAB-7484	MicroArray	SCN1B	-0.347	-2.351	FALSE
Primary Cd16+ Monocyte			E-MTAB-7484	MicroArray	KIF4A	0.347	2.35	FALSE
Primary Cd16+ Monocyte			E-MTAB-7484	MicroArray	LCN2	0.347	2.349	FALSE
Primary Cd16+ Monocyte			E-MTAB-7484	MicroArray	TOMM40L	-0.347	-2.348	FALSE
Primary Cd16+ Monocyte			E-MTAB-7484	MicroArray	BRCA2	-0.346	-2.346	FALSE
Primary Cd16+ Monocyte			E-MTAB-7484	MicroArray	PMS2P4	0.346	2.345	FALSE
Primary Cd16+ Monocyte			E-MTAB-7484	MicroArray	TNFAIP8L3	0.346	2.344	FALSE
Primary Cd16+ Monocyte			E-MTAB-7484	MicroArray	CGNL1	-0.346	-2.343	FALSE
Primary Cd16+ Monocyte			E-MTAB-7484	MicroArray	SLAIN1	0.346	2.342	FALSE
Primary Cd16+ Monocyte			E-MTAB-7484	MicroArray	LYNX1	-0.346	-2.34	FALSE
Primary Cd16+ Monocyte			E-MTAB-7484	MicroArray	CCDC154	-0.346	-2.34	FALSE
Primary Cd16+ Monocyte			E-MTAB-7484	MicroArray	TLE2	0.346	2.339	FALSE
Primary Cd16+ Monocyte			E-MTAB-7484	MicroArray	CCNQ	-0.345	-2.338	FALSE
Primary Cd16+ Monocyte			E-MTAB-7484	MicroArray	DIS3L	-0.345	-2.338	FALSE
Primary Cd16+ Monocyte			E-MTAB-7484	MicroArray	ITGB8	-0.345	-2.336	FALSE
Primary Cd16+ Monocyte			E-MTAB-7484	MicroArray	CDC42-IT1	-0.345	-2.334	FALSE
Primary Cd16+ Monocyte			E-MTAB-7484	MicroArray	RORA-AS1	0.344	2.332	FALSE
Primary Cd16+ Monocyte			E-MTAB-7484	MicroArray	SESN3	0.344	2.33	FALSE
Primary Cd16+ Monocyte			E-MTAB-7484	MicroArray	KIAA1841	-0.344	-2.33	FALSE
Primary Cd16+ Monocyte			E-MTAB-7484	MicroArray	GGTLC2	0.344	2.329	FALSE
Primary Cd16+ Monocyte			E-MTAB-7484	MicroArray	CADM2	0.344	2.327	FALSE
Primary Cd16+ Monocyte			E-MTAB-7484	MicroArray	IRX4	-0.343	-2.322	FALSE
Primary Cd16+ Monocyte			E-MTAB-7484	MicroArray	NOC3L	0.343	2.322	FALSE
Primary Cd16+ Monocyte			E-MTAB-7484	MicroArray	ULK1	0.343	2.321	FALSE
Primary Cd16+ Monocyte			E-MTAB-7484	MicroArray	PGA5	0.343	2.321	FALSE
Primary Cd16+ Monocyte			E-MTAB-7484	MicroArray	LINC00475	0.343	2.321	FALSE
Primary Cd16+ Monocyte			E-MTAB-7484	MicroArray	DMRTA2	-0.343	-2.32	FALSE
Primary Cd16+ Monocyte			E-MTAB-7484	MicroArray	CLDN19	-0.343	-2.32	FALSE
Primary Cd16+ Monocyte			E-MTAB-7484	MicroArray	MAL	-0.342	-2.316	FALSE
Primary Cd16+ Monocyte			E-MTAB-7484	MicroArray	CCNB3	0.342	2.315	FALSE
Primary Cd16+ Monocyte			E-MTAB-7484	MicroArray	SCGB3A1	-0.342	-2.314	FALSE
Primary Cd16+ Monocyte			E-MTAB-7484	MicroArray	SESN2	-0.342	-2.314	FALSE
Primary Cd16+ Monocyte			E-MTAB-7484	MicroArray	C1orf162	0.342	2.313	FALSE
Primary Cd16+ Monocyte			E-MTAB-7484	MicroArray	ROM1	0.341	2.311	FALSE
Primary Cd16+ Monocyte			E-MTAB-7484	MicroArray	CCL20	-0.341	-2.31	FALSE
Primary Cd16+ Monocyte			E-MTAB-7484	MicroArray	EEF2KMT	-0.341	-2.308	FALSE
Primary Cd16+ Monocyte			E-MTAB-7484	MicroArray	CAMK2N1	-0.341	-2.306	FALSE
Primary Cd16+ Monocyte			E-MTAB-7484	MicroArray	P2RY1	-0.34	-2.304	FALSE
Primary Cd16+ Monocyte			E-MTAB-7484	MicroArray	SLC22A7	-0.34	-2.303	FALSE
Primary Cd16+ Monocyte			E-MTAB-7484	MicroArray	SLC2A9	0.34	2.302	FALSE
Primary Cd16+ Monocyte			E-MTAB-7484	MicroArray	GBP1	-0.34	-2.302	FALSE
Primary Cd16+ Monocyte			E-MTAB-7484	MicroArray	GSC2	-0.34	-2.301	FALSE
Primary Cd16+ Monocyte			E-MTAB-7484	MicroArray	LGR4	-0.34	-2.3	FALSE
Primary Cd16+ Monocyte			E-MTAB-7484	MicroArray	FBXO2	-0.34	-2.299	FALSE
Primary Cd16+ Monocyte			E-MTAB-7484	MicroArray	C1RL	0.339	2.298	FALSE
Primary Cd16+ Monocyte			E-MTAB-7484	MicroArray	TESK2	0.339	2.294	FALSE
Primary Cd16+ Monocyte			E-MTAB-7484	MicroArray	BSND	-0.339	-2.293	FALSE
Primary Cd16+ Monocyte			E-MTAB-7484	MicroArray	JAKMIP2	-0.339	-2.293	FALSE
Primary Cd16+ Monocyte			E-MTAB-7484	MicroArray	C12orf65	0.338	2.29	FALSE
Primary Cd16+ Monocyte			E-MTAB-7484	MicroArray	LOC100130691	0.338	2.287	FALSE
Primary Cd16+ Monocyte			E-MTAB-7484	MicroArray	HEATR5B	0.338	2.286	FALSE
Primary Cd16+ Monocyte			E-MTAB-7484	MicroArray	HEXIM2	-0.338	-2.285	FALSE
Primary Cd16+ Monocyte			E-MTAB-7484	MicroArray	LILRA5	-0.337	-2.283	FALSE
Primary Cd16+ Monocyte			E-MTAB-7484	MicroArray	ZNF138	-0.337	-2.281	FALSE
Primary Cd16+ Monocyte			E-MTAB-7484	MicroArray	HOPX	0.337	2.28	FALSE
Primary Cd16+ Monocyte			E-MTAB-7484	MicroArray	KRT19	-0.337	-2.279	FALSE
Primary Cd16+ Monocyte			E-MTAB-7484	MicroArray	NYNRIN	0.337	2.278	FALSE
Primary Cd16+ Monocyte			E-MTAB-7484	MicroArray	DPM3	-0.336	-2.277	FALSE
Primary Cd16+ Monocyte			E-MTAB-7484	MicroArray	KCNRG	0.336	2.275	FALSE
Primary Cd16+ Monocyte			E-MTAB-7484	MicroArray	MYO7A	-0.336	-2.274	FALSE
Primary Cd16+ Monocyte			E-MTAB-7484	MicroArray	FBXO5	-0.336	-2.273	FALSE
Primary Cd16+ Monocyte			E-MTAB-7484	MicroArray	MGC16025	-0.336	-2.273	FALSE
Primary Cd16+ Monocyte			E-MTAB-7484	MicroArray	SCARNA2	-0.335	-2.271	FALSE
Primary Cd16+ Monocyte			E-MTAB-7484	MicroArray	MAP6D1	-0.335	-2.269	FALSE
Primary Cd16+ Monocyte			E-MTAB-7484	MicroArray	A4GALT	0.335	2.268	FALSE
Primary Cd16+ Monocyte			E-MTAB-7484	MicroArray	FGFR1OP2	0.335	2.267	FALSE
Primary Cd16+ Monocyte			E-MTAB-7484	MicroArray	LINC01126	0.335	2.266	FALSE
Primary Cd16+ Monocyte			E-MTAB-7484	MicroArray	TNFRSF11A	-0.335	-2.266	FALSE
Primary Cd16+ Monocyte			E-MTAB-7484	MicroArray	SLC45A3	-0.334	-2.263	FALSE
Primary Cd16+ Monocyte			E-MTAB-7484	MicroArray	MMP25-AS1	-0.334	-2.263	FALSE
Primary Cd16+ Monocyte			E-MTAB-7484	MicroArray	SMG8	-0.334	-2.262	FALSE
Primary Cd16+ Monocyte			E-MTAB-7484	MicroArray	MRPL50	0.334	2.26	FALSE
Primary Cd16+ Monocyte			E-MTAB-7484	MicroArray	GALNT8	-0.334	-2.26	FALSE
Primary Cd16+ Monocyte			E-MTAB-7484	MicroArray	TOMM34	-0.334	-2.259	FALSE
Primary Cd16+ Monocyte			E-MTAB-7484	MicroArray	SPAG1	0.334	2.259	FALSE
Primary Cd16+ Monocyte			E-MTAB-7484	MicroArray	EPAS1	-0.334	-2.258	FALSE
Primary Cd16+ Monocyte			E-MTAB-7484	MicroArray	TGM1	-0.333	-2.254	FALSE
Primary Cd16+ Monocyte			E-MTAB-7484	MicroArray	LOC100506388	0.333	2.254	FALSE
Primary Cd16+ Monocyte			E-MTAB-7484	MicroArray	CXCL9	-0.333	-2.254	FALSE
Primary Cd16+ Monocyte			E-MTAB-7484	MicroArray	ZNF526	0.333	2.253	FALSE
Primary Cd16+ Monocyte			E-MTAB-7484	MicroArray	MAP3K12	-0.333	-2.253	FALSE
Primary Cd16+ Monocyte			E-MTAB-7484	MicroArray	MS4A6A	0.333	2.253	FALSE
Primary Cd16+ Monocyte			E-MTAB-7484	MicroArray	EHD2	0.333	2.252	FALSE
Primary Cd16+ Monocyte			E-MTAB-7484	MicroArray	ZBTB10	-0.332	-2.251	FALSE
Primary Cd16+ Monocyte			E-MTAB-7484	MicroArray	PCOTH	-0.332	-2.25	FALSE
Primary Cd16+ Monocyte			E-MTAB-7484	MicroArray	SHISA4	-0.332	-2.249	FALSE
Primary Cd16+ Monocyte			E-MTAB-7484	MicroArray	RPUSD2	-0.332	-2.246	FALSE
Primary Cd16+ Monocyte			E-MTAB-7484	MicroArray	TGM7	-0.332	-2.245	FALSE
Primary Cd16+ Monocyte			E-MTAB-7484	MicroArray	RHBDD3	0.331	2.243	FALSE
Primary Cd16+ Monocyte			E-MTAB-7484	MicroArray	EID3	0.331	2.243	FALSE
Primary Cd16+ Monocyte			E-MTAB-7484	MicroArray	ERGIC1	-0.331	-2.241	FALSE
Primary Cd16+ Monocyte			E-MTAB-7484	MicroArray	OVGP1	0.331	2.24	FALSE
Primary Cd16+ Monocyte			E-MTAB-7484	MicroArray	H2AJ	-0.331	-2.239	FALSE
Primary Cd16+ Monocyte			E-MTAB-7484	MicroArray	TMEM79	-0.331	-2.239	FALSE
Primary Cd16+ Monocyte			E-MTAB-7484	MicroArray	ZNF529-AS1	0.331	2.239	FALSE
Primary Cd16+ Monocyte			E-MTAB-7484	MicroArray	ZNF624	0.33	2.237	FALSE
Primary Cd16+ Monocyte			E-MTAB-7484	MicroArray	GABRB3	0.33	2.237	FALSE
Primary Cd16+ Monocyte			E-MTAB-7484	MicroArray	NPW	0.33	2.237	FALSE
Primary Cd16+ Monocyte			E-MTAB-7484	MicroArray	HHAT	-0.33	-2.236	FALSE
Primary Cd16+ Monocyte			E-MTAB-7484	MicroArray	FUT9	0.33	2.236	FALSE
Primary Cd16+ Monocyte			E-MTAB-7484	MicroArray	CD28	0.33	2.236	FALSE
Primary Cd16+ Monocyte			E-MTAB-7484	MicroArray	DCAF13	-0.33	-2.234	FALSE
Primary Cd16+ Monocyte			E-MTAB-7484	MicroArray	ACVR1	0.33	2.233	FALSE
Primary Cd16+ Monocyte			E-MTAB-7484	MicroArray	TPRG1L	0.329	2.231	FALSE
Primary Cd16+ Monocyte			E-MTAB-7484	MicroArray	ERVH-6	0.329	2.229	FALSE
Primary Cd16+ Monocyte			E-MTAB-7484	MicroArray	LGALS2	-0.329	-2.228	FALSE
Primary Cd16+ Monocyte			E-MTAB-7484	MicroArray	BAX	0.329	2.228	FALSE
Primary Cd16+ Monocyte			E-MTAB-7484	MicroArray	ZNF254	0.329	2.227	FALSE
Primary Cd16+ Monocyte			E-MTAB-7484	MicroArray	TNF	-0.329	-2.226	FALSE
Primary Cd16+ Monocyte			E-MTAB-7484	MicroArray	SCAF1	0.328	2.224	FALSE
Primary Cd16+ Monocyte			E-MTAB-7484	MicroArray	CXCL3	0.328	2.223	FALSE
Primary Cd16+ Monocyte			E-MTAB-7484	MicroArray	SLC27A3	0.328	2.222	FALSE
Primary Cd16+ Monocyte			E-MTAB-7484	MicroArray	LDB3	-0.328	-2.222	FALSE
Primary Cd16+ Monocyte			E-MTAB-7484	MicroArray	USP38	-0.328	-2.221	FALSE
Primary Cd16+ Monocyte			E-MTAB-7484	MicroArray	NELL1	-0.328	-2.221	FALSE
Primary Cd16+ Monocyte			E-MTAB-7484	MicroArray	KIF18A	-0.328	-2.22	FALSE
Primary Cd16+ Monocyte			E-MTAB-7484	MicroArray	RUSC2	-0.328	-2.219	FALSE
Primary Cd16+ Monocyte			E-MTAB-7484	MicroArray	GBP3	-0.328	-2.218	FALSE
Primary Cd16+ Monocyte			E-MTAB-7484	MicroArray	SPIN3	-0.328	-2.218	FALSE
Primary Cd16+ Monocyte			E-MTAB-7484	MicroArray	FGFBP2	0.327	2.216	FALSE
Primary Cd16+ Monocyte			E-MTAB-7484	MicroArray	DOP1A	-0.327	-2.215	FALSE
Primary Cd16+ Monocyte			E-MTAB-7484	MicroArray	PAK1IP1	0.327	2.215	FALSE
Primary Cd16+ Monocyte			E-MTAB-7484	MicroArray	PRMT1	-0.327	-2.215	FALSE
Primary Cd16+ Monocyte			E-MTAB-7484	MicroArray	ZFP1	0.327	2.212	FALSE
Primary Cd16+ Monocyte			E-MTAB-7484	MicroArray	DAPK2	-0.327	-2.212	FALSE
Primary Cd16+ Monocyte			E-MTAB-7484	MicroArray	NOP2	-0.327	-2.212	FALSE
Primary Cd16+ Monocyte			E-MTAB-7484	MicroArray	KCNAB1	-0.327	-2.211	FALSE
Primary Cd16+ Monocyte			E-MTAB-7484	MicroArray	TNIK	-0.327	-2.211	FALSE
Primary Cd16+ Monocyte			E-MTAB-7484	MicroArray	GRIN3B	0.327	2.211	FALSE
Primary Cd16+ Monocyte			E-MTAB-7484	MicroArray	TEX2	-0.326	-2.209	FALSE
Primary Cd16+ Monocyte			E-MTAB-7484	MicroArray	PTPN4	0.326	2.209	FALSE
Primary Cd16+ Monocyte			E-MTAB-7484	MicroArray	LY6K	-0.326	-2.208	FALSE
Primary Cd16+ Monocyte			E-MTAB-7484	MicroArray	CEP57L1	-0.326	-2.208	FALSE
Primary Cd16+ Monocyte			E-MTAB-7484	MicroArray	UNC5D	-0.326	-2.208	FALSE
Primary Cd16+ Monocyte			E-MTAB-7484	MicroArray	KRBOX1	-0.326	-2.207	FALSE
Primary Cd16+ Monocyte			E-MTAB-7484	MicroArray	ZBTB8A	0.326	2.207	FALSE
Primary Cd16+ Monocyte			E-MTAB-7484	MicroArray	SLC16A7	0.326	2.206	FALSE
Primary Cd16+ Monocyte			E-MTAB-7484	MicroArray	TMED1	-0.326	-2.205	FALSE
Primary Cd16+ Monocyte			E-MTAB-7484	MicroArray	LIN52	-0.326	-2.204	FALSE
Primary Cd16+ Monocyte			E-MTAB-7484	MicroArray	TWIST1	-0.325	-2.204	FALSE
Primary Cd16+ Monocyte			E-MTAB-7484	MicroArray	CYP2J2	0.325	2.203	FALSE
Primary Cd16+ Monocyte			E-MTAB-7484	MicroArray	ARL16	-0.325	-2.202	FALSE
Primary Cd16+ Monocyte			E-MTAB-7484	MicroArray	TFIP11	0.325	2.202	FALSE
Primary Cd16+ Monocyte			E-MTAB-7484	MicroArray	POLR3H	-0.325	-2.2	FALSE
Primary Cd16+ Monocyte			E-MTAB-7484	MicroArray	CLEC4E	-0.325	-2.199	FALSE
Primary Cd16+ Monocyte			E-MTAB-7484	MicroArray	FAM20C	-0.325	-2.199	FALSE
Primary Cd16+ Monocyte			E-MTAB-7484	MicroArray	SSTR3	-0.325	-2.199	FALSE
Primary Cd16+ Monocyte			E-MTAB-7484	MicroArray	ZNF611	0.324	2.197	FALSE
Primary Cd16+ Monocyte			E-MTAB-7484	MicroArray	BHLHE41	-0.324	-2.196	FALSE
Primary Cd16+ Monocyte			E-MTAB-7484	MicroArray	SLC22A8	-0.324	-2.196	FALSE
Primary Cd16+ Monocyte			E-MTAB-7484	MicroArray	CLUHP3	0.324	2.196	FALSE
Primary Cd16+ Monocyte			E-MTAB-7484	MicroArray	KDM8	0.324	2.195	FALSE
Primary Cd16+ Monocyte			E-MTAB-7484	MicroArray	UNK	-0.324	-2.195	FALSE
Primary Cd16+ Monocyte			E-MTAB-7484	MicroArray	FBXW10	-0.324	-2.194	FALSE
Primary Cd16+ Monocyte			E-MTAB-7484	MicroArray	NUP54	-0.324	-2.194	FALSE
Primary Cd16+ Monocyte			E-MTAB-7484	MicroArray	SLC4A8	-0.324	-2.192	FALSE
Primary Cd16+ Monocyte			E-MTAB-7484	MicroArray	NPDC1	-0.324	-2.191	FALSE
Primary Cd16+ Monocyte			E-MTAB-7484	MicroArray	PPP1R1A	0.324	2.191	FALSE
Primary Cd16+ Monocyte			E-MTAB-7484	MicroArray	KCNQ1OT1	0.324	2.19	FALSE
Primary Cd16+ Monocyte			E-MTAB-7484	MicroArray	LINC01569	0.323	2.188	FALSE
Primary Cd16+ Monocyte			E-MTAB-7484	MicroArray	KLHDC4	0.323	2.188	FALSE
Primary Cd16+ Monocyte			E-MTAB-7484	MicroArray	GALNT17	-0.323	-2.188	FALSE
Primary Cd16+ Monocyte			E-MTAB-7484	MicroArray	WDR35	-0.323	-2.188	FALSE
Primary Cd16+ Monocyte			E-MTAB-7484	MicroArray	KCNJ5	0.323	2.188	FALSE
Primary Cd16+ Monocyte			E-MTAB-7484	MicroArray	OR2A4	-0.323	-2.187	FALSE
Primary Cd16+ Monocyte			E-MTAB-7484	MicroArray	GALM	-0.323	-2.186	FALSE
Primary Cd16+ Monocyte			E-MTAB-7484	MicroArray	TPGS2	0.323	2.186	FALSE
Primary Cd16+ Monocyte			E-MTAB-7484	MicroArray	INKA2	-0.323	-2.185	FALSE
Primary Cd16+ Monocyte			E-MTAB-7484	MicroArray	PDIK1L	0.323	2.185	FALSE
Primary Cd16+ Monocyte			E-MTAB-7484	MicroArray	ELOA-AS1	0.323	2.185	FALSE
Primary Cd16+ Monocyte			E-MTAB-7484	MicroArray	HTN3	-0.323	-2.185	FALSE
Primary Cd16+ Monocyte			E-MTAB-7484	MicroArray	NUDT2	0.323	2.184	FALSE
Primary Cd16+ Monocyte			E-MTAB-7484	MicroArray	B3GALT5	-0.322	-2.182	FALSE
Primary Cd16+ Monocyte			E-MTAB-7484	MicroArray	ACOX3	-0.322	-2.182	FALSE
Primary Cd16+ Monocyte			E-MTAB-7484	MicroArray	TTLL11	-0.322	-2.18	FALSE
Primary Cd16+ Monocyte			E-MTAB-7484	MicroArray	TUBGCP4	0.322	2.179	FALSE
Primary Cd16+ Monocyte			E-MTAB-7484	MicroArray	MCM8	-0.322	-2.179	FALSE
Primary Cd16+ Monocyte			E-MTAB-7484	MicroArray	MAP10	-0.321	-2.175	FALSE
Primary Cd16+ Monocyte			E-MTAB-7484	MicroArray	NTHL1	-0.321	-2.173	FALSE
Primary Cd16+ Monocyte			E-MTAB-7484	MicroArray	ZSCAN9	-0.321	-2.173	FALSE
Primary Cd16+ Monocyte			E-MTAB-7484	MicroArray	CCDC85A	-0.321	-2.171	FALSE
Primary Cd16+ Monocyte			E-MTAB-7484	MicroArray	MUC20	0.321	2.171	FALSE
Primary Cd16+ Monocyte			E-MTAB-7484	MicroArray	AQP3	0.32	2.169	FALSE
Primary Cd16+ Monocyte			E-MTAB-7484	MicroArray	IFI44L	-0.32	-2.169	FALSE
Primary Cd16+ Monocyte			E-MTAB-7484	MicroArray	CHAD	-0.32	-2.168	FALSE
Primary Cd16+ Monocyte			E-MTAB-7484	MicroArray	PLA2G12A	-0.32	-2.168	FALSE
Primary Cd16+ Monocyte			E-MTAB-7484	MicroArray	TBC1D28	-0.32	-2.167	FALSE
Primary Cd16+ Monocyte			E-MTAB-7484	MicroArray	AOPEP	-0.32	-2.166	FALSE
Primary Cd16+ Monocyte			E-MTAB-7484	MicroArray	OXSM	-0.32	-2.164	FALSE
Primary Cd16+ Monocyte			E-MTAB-7484	MicroArray	STUM	0.32	2.164	FALSE
Primary Cd16+ Monocyte			E-MTAB-7484	MicroArray	ZC3H10	-0.32	-2.164	FALSE
Primary Cd16+ Monocyte			E-MTAB-7484	MicroArray	RFT1	-0.32	-2.164	FALSE
Primary Cd16+ Monocyte			E-MTAB-7484	MicroArray	GYPE	-0.32	-2.164	FALSE
Primary Cd16+ Monocyte			E-MTAB-7484	MicroArray	TRAF3	-0.32	-2.164	FALSE
Primary Cd16+ Monocyte			E-MTAB-7484	MicroArray	FAXDC2	0.32	2.163	FALSE
Primary Cd16+ Monocyte			E-MTAB-7484	MicroArray	SCIN	0.319	2.162	FALSE
Primary Cd16+ Monocyte			E-MTAB-7484	MicroArray	ATP7B	-0.319	-2.161	FALSE
Primary Cd16+ Monocyte			E-MTAB-7484	MicroArray	FOSB	0.319	2.161	FALSE
Primary Cd16+ Monocyte			E-MTAB-7484	MicroArray	PIK3CA	-0.319	-2.161	FALSE
Primary Cd16+ Monocyte			E-MTAB-7484	MicroArray	SEC14L2	-0.319	-2.16	FALSE
Primary Cd16+ Monocyte			E-MTAB-7484	MicroArray	ZNF320	-0.319	-2.16	FALSE
Primary Cd16+ Monocyte			E-MTAB-7484	MicroArray	SLCO4A1	-0.319	-2.159	FALSE
Primary Cd16+ Monocyte			E-MTAB-7484	MicroArray	MYOZ1	0.319	2.159	FALSE
Primary Cd16+ Monocyte			E-MTAB-7484	MicroArray	ZFYVE9	0.319	2.159	FALSE
Primary Cd16+ Monocyte			E-MTAB-7484	MicroArray	IFNAR1	-0.319	-2.159	FALSE
Primary Cd16+ Monocyte			E-MTAB-7484	MicroArray	RASGRP1	-0.319	-2.157	FALSE
Primary Cd16+ Monocyte			E-MTAB-7484	MicroArray	IRX5	-0.319	-2.157	FALSE
Primary Cd16+ Monocyte			E-MTAB-7484	MicroArray	SLC35E2B	-0.319	-2.156	FALSE
Primary Cd16+ Monocyte			E-MTAB-7484	MicroArray	PCDHB9	0.318	2.156	FALSE
Primary Cd16+ Monocyte			E-MTAB-7484	MicroArray	ZCCHC7	0.318	2.155	FALSE
Primary Cd16+ Monocyte			E-MTAB-7484	MicroArray	FAM126B	0.318	2.155	FALSE
Primary Cd16+ Monocyte			E-MTAB-7484	MicroArray	ESPNL	0.318	2.155	FALSE
Primary Cd16+ Monocyte			E-MTAB-7484	MicroArray	CXCL1	0.318	2.154	FALSE
Primary Cd16+ Monocyte			E-MTAB-7484	MicroArray	KRTAP1-1	0.318	2.154	FALSE
Primary Cd16+ Monocyte			E-MTAB-7484	MicroArray	LOC554206	-0.318	-2.152	FALSE
Primary Cd16+ Monocyte			E-MTAB-7484	MicroArray	C16orf89	0.318	2.152	FALSE
Primary Cd16+ Monocyte			E-MTAB-7484	MicroArray	RAD9B	-0.318	-2.15	FALSE
Primary Cd16+ Monocyte			E-MTAB-7484	MicroArray	HSF5	-0.318	-2.15	FALSE
Primary Cd16+ Monocyte			E-MTAB-7484	MicroArray	UBR5-AS1	0.318	2.15	FALSE
Primary Cd16+ Monocyte			E-MTAB-7484	MicroArray	FAM221A	-0.318	-2.15	FALSE
Primary Cd16+ Monocyte			E-MTAB-7484	MicroArray	TLL2	0.317	2.149	FALSE
Primary Cd16+ Monocyte			E-MTAB-7484	MicroArray	KRT17	-0.317	-2.149	FALSE
Primary Cd16+ Monocyte			E-MTAB-7484	MicroArray	SOGA1	0.317	2.148	FALSE
Primary Cd16+ Monocyte			E-MTAB-7484	MicroArray	TCAIM	0.317	2.148	FALSE
Primary Cd16+ Monocyte			E-MTAB-7484	MicroArray	PROCA1	-0.317	-2.148	FALSE
Primary Cd16+ Monocyte			E-MTAB-7484	MicroArray	ZCCHC8	-0.317	-2.146	FALSE
Primary Cd16+ Monocyte			E-MTAB-7484	MicroArray	WNT7A	-0.317	-2.145	FALSE
Primary Cd16+ Monocyte			E-MTAB-7484	MicroArray	KBTBD6	-0.317	-2.145	FALSE
Primary Cd16+ Monocyte			E-MTAB-7484	MicroArray	IL17F	-0.316	-2.141	FALSE
Primary Cd16+ Monocyte			E-MTAB-7484	MicroArray	SLC25A15	-0.316	-2.14	FALSE
Primary Cd16+ Monocyte			E-MTAB-7484	MicroArray	ZNF415	-0.316	-2.139	FALSE
Primary Cd16+ Monocyte			E-MTAB-7484	MicroArray	FFAR4	-0.316	-2.139	FALSE
Primary Cd16+ Monocyte			E-MTAB-7484	MicroArray	TVP23A	0.316	2.138	FALSE
Primary Cd16+ Monocyte			E-MTAB-7484	MicroArray	GPR135	0.316	2.138	FALSE
Primary Cd16+ Monocyte			E-MTAB-7484	MicroArray	LINC01094	0.316	2.137	FALSE
Primary Cd16+ Monocyte			E-MTAB-7484	MicroArray	CLCN2	0.316	2.137	FALSE
Primary Cd16+ Monocyte			E-MTAB-7484	MicroArray	HYMAI	-0.315	-2.136	FALSE
Primary Cd16+ Monocyte			E-MTAB-7484	MicroArray	ZBTB43	-0.315	-2.134	FALSE
Primary Cd16+ Monocyte			E-MTAB-7484	MicroArray	ZNF283	-0.315	-2.134	FALSE
Primary Cd16+ Monocyte			E-MTAB-7484	MicroArray	BMT2	-0.315	-2.133	FALSE
Primary Cd16+ Monocyte			E-MTAB-7484	MicroArray	REM2	-0.315	-2.133	FALSE
Primary Cd16+ Monocyte			E-MTAB-7484	MicroArray	LYSMD2	-0.315	-2.13	FALSE
Primary Cd16+ Monocyte			E-MTAB-7484	MicroArray	MYO19	-0.315	-2.129	FALSE
Primary Cd16+ Monocyte			E-MTAB-7484	MicroArray	QDPR	0.314	2.129	FALSE
Primary Cd16+ Monocyte			E-MTAB-7484	MicroArray	SCRN1	-0.314	-2.127	FALSE
Primary Cd16+ Monocyte			E-MTAB-7484	MicroArray	ANKRD33B	0.314	2.127	FALSE
Primary Cd16+ Monocyte			E-MTAB-7484	MicroArray	NLRP12	0.314	2.127	FALSE
Primary Cd16+ Monocyte			E-MTAB-7484	MicroArray	CCL3	-0.314	-2.127	FALSE
Primary Cd16+ Monocyte			E-MTAB-7484	MicroArray	PALB2	-0.313	-2.121	FALSE
Primary Cd16+ Monocyte			E-MTAB-7484	MicroArray	LOC388780	0.313	2.118	FALSE
Primary Cd16+ Monocyte			E-MTAB-7484	MicroArray	UCA1	0.313	2.118	FALSE
Primary Cd16+ Monocyte			E-MTAB-7484	MicroArray	PLAG1	-0.313	-2.117	FALSE
Primary Cd16+ Monocyte			E-MTAB-7484	MicroArray	GADD45B	-0.312	-2.115	FALSE
Primary Cd16+ Monocyte			E-MTAB-7484	MicroArray	ARFRP1	-0.312	-2.113	FALSE
Primary Cd16+ Monocyte			E-MTAB-7484	MicroArray	SCFD2	0.312	2.112	FALSE
Primary Cd16+ Monocyte			E-MTAB-7484	MicroArray	UVSSA	0.312	2.112	FALSE
Primary Cd16+ Monocyte			E-MTAB-7484	MicroArray	CCDC144A	0.312	2.112	FALSE
Primary Cd16+ Monocyte			E-MTAB-7484	MicroArray	PES1	-0.312	-2.11	FALSE
Primary Cd16+ Monocyte			E-MTAB-7484	MicroArray	PABPC1L	0.312	2.11	FALSE
Primary Cd16+ Monocyte			E-MTAB-7484	MicroArray	NEFL	0.312	2.11	FALSE
Primary Cd16+ Monocyte			E-MTAB-7484	MicroArray	GPR174	0.312	2.109	FALSE
Primary Cd16+ Monocyte			E-MTAB-7484	MicroArray	ZNF582	0.311	2.108	FALSE
Primary Cd16+ Monocyte			E-MTAB-7484	MicroArray	SLC35D2	-0.311	-2.108	FALSE
Primary Cd16+ Monocyte			E-MTAB-7484	MicroArray	FOXN3-AS1	-0.311	-2.106	FALSE
Primary Cd16+ Monocyte			E-MTAB-7484	MicroArray	CCDC167	0.311	2.106	FALSE
Primary Cd16+ Monocyte			E-MTAB-7484	MicroArray	FANCB	0.311	2.105	FALSE
Primary Cd16+ Monocyte			E-MTAB-7484	MicroArray	PPIE	-0.311	-2.105	FALSE
Primary Cd16+ Monocyte			E-MTAB-7484	MicroArray	PC	0.311	2.104	FALSE
Primary Cd16+ Monocyte			E-MTAB-7484	MicroArray	RBM47	-0.311	-2.104	FALSE
Primary Cd16+ Monocyte			E-MTAB-7484	MicroArray	CD209	0.311	2.103	FALSE
Primary Cd16+ Monocyte			E-MTAB-7484	MicroArray	PDE7A	-0.311	-2.103	FALSE
Primary Cd16+ Monocyte			E-MTAB-7484	MicroArray	TMUB2	-0.31	-2.101	FALSE
Primary Cd16+ Monocyte			E-MTAB-7484	MicroArray	SPPL2A	-0.31	-2.101	FALSE
Primary Cd16+ Monocyte			E-MTAB-7484	MicroArray	CORO2A	-0.31	-2.101	FALSE
Primary Cd16+ Monocyte			E-MTAB-7484	MicroArray	ZBTB46	0.31	2.1	FALSE
Primary Cd16+ Monocyte			E-MTAB-7484	MicroArray	FBXO21	0.31	2.099	FALSE
Primary Cd16+ Monocyte			E-MTAB-7484	MicroArray	FUT8-AS1	0.31	2.099	FALSE
Primary Cd16+ Monocyte			E-MTAB-7484	MicroArray	NDC1	-0.31	-2.098	FALSE
Primary Cd16+ Monocyte			E-MTAB-7484	MicroArray	LOC100131532	-0.31	-2.097	FALSE
Primary Cd16+ Monocyte			E-MTAB-7484	MicroArray	ZFP28	0.31	2.097	FALSE
Primary Cd16+ Monocyte			E-MTAB-7484	MicroArray	PPP3R2	0.31	2.097	FALSE
Primary Cd16+ Monocyte			E-MTAB-7484	MicroArray	ZNF260	-0.31	-2.097	FALSE
Primary Cd16+ Monocyte			E-MTAB-7484	MicroArray	CEP83	-0.31	-2.097	FALSE
Primary Cd16+ Monocyte			E-MTAB-7484	MicroArray	A2M	-0.31	-2.097	FALSE
Primary Cd16+ Monocyte			E-MTAB-7484	MicroArray	BMPR1A	-0.31	-2.095	FALSE
Primary Cd16+ Monocyte			E-MTAB-7484	MicroArray	HOMER3	-0.309	-2.093	FALSE
Primary Cd16+ Monocyte			E-MTAB-7484	MicroArray	TMPRSS3	-0.309	-2.092	FALSE
Primary Cd16+ Monocyte			E-MTAB-7484	MicroArray	RAB39B	-0.309	-2.092	FALSE
Primary Cd16+ Monocyte			E-MTAB-7484	MicroArray	ZNF594	0.309	2.091	FALSE
Primary Cd16+ Monocyte			E-MTAB-7484	MicroArray	SEMG1	0.309	2.09	FALSE
Primary Cd16+ Monocyte			E-MTAB-7484	MicroArray	ALKBH7	-0.309	-2.089	FALSE
Primary Cd16+ Monocyte			E-MTAB-7484	MicroArray	CROT	0.309	2.089	FALSE
Primary Cd16+ Monocyte			E-MTAB-7484	MicroArray	IL36B	-0.308	-2.087	FALSE
Primary Cd16+ Monocyte			E-MTAB-7484	MicroArray	NCF1	-0.308	-2.086	FALSE
Primary Cd16+ Monocyte			E-MTAB-7484	MicroArray	TRH	0.308	2.086	FALSE
Primary Cd16+ Monocyte			E-MTAB-7484	MicroArray	CALHM5	0.308	2.085	FALSE
Primary Cd16+ Monocyte			E-MTAB-7484	MicroArray	LINC00452	-0.308	-2.083	FALSE
Primary Cd16+ Monocyte			E-MTAB-7484	MicroArray	FAM53A	0.308	2.083	FALSE
Primary Cd16+ Monocyte			E-MTAB-7484	MicroArray	GORAB	-0.308	-2.082	FALSE
Primary Cd16+ Monocyte			E-MTAB-7484	MicroArray	ASB12	0.308	2.082	FALSE
Primary Cd16+ Monocyte			E-MTAB-7484	MicroArray	LSM6	-0.307	-2.081	FALSE
Primary Cd16+ Monocyte			E-MTAB-7484	MicroArray	RNFT2	-0.307	-2.08	FALSE
Primary Cd16+ Monocyte			E-MTAB-7484	MicroArray	HSPB9	-0.307	-2.08	FALSE
Primary Cd16+ Monocyte			E-MTAB-7484	MicroArray	PLEKHF2	-0.307	-2.08	FALSE
Primary Cd16+ Monocyte			E-MTAB-7484	MicroArray	SAE1	-0.307	-2.079	FALSE
Primary Cd16+ Monocyte			E-MTAB-7484	MicroArray	B3GNT5	0.307	2.078	FALSE
Primary Cd16+ Monocyte			E-MTAB-7484	MicroArray	RTBDN	0.307	2.077	FALSE
Primary Cd16+ Monocyte			E-MTAB-7484	MicroArray	KIAA1958	-0.307	-2.076	FALSE
Primary Cd16+ Monocyte			E-MTAB-7484	MicroArray	MFAP5	-0.307	-2.076	FALSE
Primary Cd16+ Monocyte			E-MTAB-7484	MicroArray	FAM218A	0.307	2.076	FALSE
Primary Cd16+ Monocyte			E-MTAB-7484	MicroArray	EXTL1	-0.307	-2.076	FALSE
Primary Cd16+ Monocyte			E-MTAB-7484	MicroArray	PAEP	0.306	2.074	FALSE
Primary Cd16+ Monocyte			E-MTAB-7484	MicroArray	NCK1	-0.306	-2.072	FALSE
Primary Cd16+ Monocyte			E-MTAB-7484	MicroArray	MFSD4B	0.306	2.071	FALSE
Primary Cd16+ Monocyte			E-MTAB-7484	MicroArray	DYRK1B	0.306	2.071	FALSE
Primary Cd16+ Monocyte			E-MTAB-7484	MicroArray	METTL5	-0.306	-2.071	FALSE
Primary Cd16+ Monocyte			E-MTAB-7484	MicroArray	DCLK2	0.306	2.07	FALSE
Primary Cd16+ Monocyte			E-MTAB-7484	MicroArray	PIWIL4	-0.306	-2.069	FALSE
Primary Cd16+ Monocyte			E-MTAB-7484	MicroArray	LBX2-AS1	0.306	2.069	FALSE
Primary Cd16+ Monocyte			E-MTAB-7484	MicroArray	GHRH	-0.306	-2.069	FALSE
Primary Cd16+ Monocyte			E-MTAB-7484	MicroArray	CPM	-0.306	-2.069	FALSE
Primary Cd16+ Monocyte			E-MTAB-7484	MicroArray	KRT1	0.305	2.068	FALSE
Primary Cd16+ Monocyte			E-MTAB-7484	MicroArray	TLCD3A	0.305	2.067	FALSE
Primary Cd16+ Monocyte			E-MTAB-7484	MicroArray	PAQR6	-0.305	-2.067	FALSE
Primary Cd16+ Monocyte			E-MTAB-7484	MicroArray	DUSP19	-0.305	-2.065	FALSE
Primary Cd16+ Monocyte			E-MTAB-7484	MicroArray	NR2F6	-0.305	-2.065	FALSE
Primary Cd16+ Monocyte			E-MTAB-7484	MicroArray	PTCD2	-0.305	-2.065	FALSE
Primary Cd16+ Monocyte			E-MTAB-7484	MicroArray	ARHGDIG	0.305	2.064	FALSE
Primary Cd16+ Monocyte			E-MTAB-7484	MicroArray	TMEM106C	-0.305	-2.064	FALSE
Primary Cd16+ Monocyte			E-MTAB-7484	MicroArray	SLC3A2	-0.305	-2.064	FALSE
Primary Cd16+ Monocyte			E-MTAB-7484	MicroArray	NUTF2	-0.305	-2.064	FALSE
Primary Cd16+ Monocyte			E-MTAB-7484	MicroArray	METTL15	0.305	2.063	FALSE
Primary Cd16+ Monocyte			E-MTAB-7484	MicroArray	MAFK	0.305	2.062	FALSE
Primary Cd16+ Monocyte			E-MTAB-7484	MicroArray	FAM181B	0.304	2.061	FALSE
Primary Cd16+ Monocyte			E-MTAB-7484	MicroArray	KRTAP9-4	-0.304	-2.06	FALSE
Primary Cd16+ Monocyte			E-MTAB-7484	MicroArray	CYTOR	0.304	2.059	FALSE
Primary Cd16+ Monocyte			E-MTAB-7484	MicroArray	COQ9	-0.304	-2.058	FALSE
Primary Cd16+ Monocyte			E-MTAB-7484	MicroArray	ACBD4	0.304	2.058	FALSE
Primary Cd16+ Monocyte			E-MTAB-7484	MicroArray	MRPS2	-0.304	-2.058	FALSE
Primary Cd16+ Monocyte			E-MTAB-7484	MicroArray	TNPO2	-0.304	-2.057	FALSE
Primary Cd16+ Monocyte			E-MTAB-7484	MicroArray	HCRTR1	0.304	2.057	FALSE
Primary Cd16+ Monocyte			E-MTAB-7484	MicroArray	APOE	0.304	2.057	FALSE
Primary Cd16+ Monocyte			E-MTAB-7484	MicroArray	EGFLAM-AS2	-0.303	-2.054	FALSE
Primary Cd16+ Monocyte			E-MTAB-7484	MicroArray	GNAT1	-0.303	-2.054	FALSE
Primary Cd16+ Monocyte			E-MTAB-7484	MicroArray	MFF	-0.303	-2.054	FALSE
Primary Cd16+ Monocyte			E-MTAB-7484	MicroArray	FAM199X	0.303	2.053	FALSE
Primary Cd16+ Monocyte			E-MTAB-7484	MicroArray	RAP2C-AS1	-0.303	-2.053	FALSE
Primary Cd16+ Monocyte			E-MTAB-7484	MicroArray	SIGLEC17P	-0.303	-2.05	FALSE
Primary Cd16+ Monocyte			E-MTAB-7484	MicroArray	KATNAL1	0.303	2.049	FALSE
Primary Cd16+ Monocyte			E-MTAB-7484	MicroArray	FUT4	-0.303	-2.049	FALSE
Primary Cd16+ Monocyte			E-MTAB-7484	MicroArray	SPSB3	-0.303	-2.048	FALSE
Primary Cd16+ Monocyte			E-MTAB-7484	MicroArray	PCED1B-AS1	0.302	2.047	FALSE
Primary Cd16+ Monocyte			E-MTAB-7484	MicroArray	NODAL	0.302	2.047	FALSE
Primary Cd16+ Monocyte			E-MTAB-7484	MicroArray	CLK2	0.302	2.047	FALSE
Primary Cd16+ Monocyte			E-MTAB-7484	MicroArray	FOXA3	-0.302	-2.047	FALSE
Primary Cd16+ Monocyte			E-MTAB-7484	MicroArray	CFAP44	0.302	2.046	FALSE
Primary Cd16+ Monocyte			E-MTAB-7484	MicroArray	LEAP2	0.302	2.046	FALSE
Primary Cd16+ Monocyte			E-MTAB-7484	MicroArray	CDKN2D	-0.302	-2.044	FALSE
Primary Cd16+ Monocyte			E-MTAB-7484	MicroArray	ZNF646	0.302	2.044	FALSE
Primary Cd16+ Monocyte			E-MTAB-7484	MicroArray	RALA	-0.302	-2.043	FALSE
Primary Cd16+ Monocyte			E-MTAB-7484	MicroArray	TMEM242	-0.302	-2.043	FALSE
Primary Cd16+ Monocyte			E-MTAB-7484	MicroArray	MEN1	0.302	2.043	FALSE
Primary Cd16+ Monocyte			E-MTAB-7484	MicroArray	TNFSF4	-0.302	-2.043	FALSE
Primary Cd16+ Monocyte			E-MTAB-7484	MicroArray	TUBG1	-0.302	-2.043	FALSE
Primary Cd16+ Monocyte			E-MTAB-7484	MicroArray	RP9P	0.302	2.043	FALSE
Primary Cd16+ Monocyte			E-MTAB-7484	MicroArray	KCNJ10	-0.302	-2.042	FALSE
Primary Cd16+ Monocyte			E-MTAB-7484	MicroArray	CSDC2	-0.302	-2.041	FALSE
Primary Cd16+ Monocyte			E-MTAB-7484	MicroArray	TCFL5	-0.301	-2.04	FALSE
Primary Cd16+ Monocyte			E-MTAB-7484	MicroArray	OAZ2	-0.301	-2.04	FALSE
Primary Cd16+ Monocyte			E-MTAB-7484	MicroArray	ZNF805	0.301	2.04	FALSE
Primary Cd16+ Monocyte			E-MTAB-7484	MicroArray	CTSC	-0.301	-2.039	FALSE
Primary Cd16+ Monocyte			E-MTAB-7484	MicroArray	PRR16	-0.301	-2.038	FALSE
Primary Cd16+ Monocyte			E-MTAB-7484	MicroArray	ZC3H12C	0.301	2.038	FALSE
Primary Cd16+ Monocyte			E-MTAB-7484	MicroArray	SOST	-0.301	-2.037	FALSE
Primary Cd16+ Monocyte			E-MTAB-7484	MicroArray	KDM4D	-0.301	-2.037	FALSE
Primary Cd16+ Monocyte			E-MTAB-7484	MicroArray	ENTPD5	-0.301	-2.036	FALSE
Primary Cd16+ Monocyte			E-MTAB-7484	MicroArray	RGS7	-0.301	-2.035	FALSE
Primary Cd16+ Monocyte			E-MTAB-7484	MicroArray	SDHA	-0.301	-2.035	FALSE
Primary Cd16+ Monocyte			E-MTAB-7484	MicroArray	FEZF2	-0.3	-2.034	FALSE
Primary Cd16+ Monocyte			E-MTAB-7484	MicroArray	C5orf66	-0.3	-2.033	FALSE
Primary Cd16+ Monocyte			E-MTAB-7484	MicroArray	GMCL1	0.3	2.032	FALSE
Primary Cd16+ Monocyte			E-MTAB-7484	MicroArray	LOC647070	-0.3	-2.032	FALSE
Primary Cd16+ Monocyte			E-MTAB-7484	MicroArray	CCDC170	-0.3	-2.032	FALSE
Primary Cd16+ Monocyte			E-MTAB-7484	MicroArray	KRT3	0.3	2.031	FALSE
Primary Cd16+ Monocyte			E-MTAB-7484	MicroArray	KCNK10	0.3	2.03	FALSE
Primary Cd16+ Monocyte			E-MTAB-7484	MicroArray	TMX3	0.3	2.03	FALSE
Primary Cd16+ Monocyte			E-MTAB-7484	MicroArray	NLRP5	0.299	2.027	FALSE
Primary Cd16+ Monocyte			E-MTAB-7484	MicroArray	NECTIN1	-0.299	-2.026	FALSE
Primary Cd16+ Monocyte			E-MTAB-7484	MicroArray	PLEKHA8P1	0.299	2.025	FALSE
Primary Cd16+ Monocyte			E-MTAB-7484	MicroArray	ADAMTS15	0.299	2.025	FALSE
Primary Cd16+ Monocyte			E-MTAB-7484	MicroArray	FDXR	0.299	2.025	FALSE
Primary Cd16+ Monocyte			E-MTAB-7484	MicroArray	C4orf17	0.299	2.024	FALSE
Primary Cd16+ Monocyte			E-MTAB-7484	MicroArray	CDK5R2	0.299	2.024	FALSE
Primary Cd16+ Monocyte			E-MTAB-7484	MicroArray	DGAT2	-0.299	-2.023	FALSE
Primary Cd16+ Monocyte			E-MTAB-7484	MicroArray	ZFP14	-0.299	-2.023	FALSE
Primary Cd16+ Monocyte			E-MTAB-7484	MicroArray	SALL4	0.299	2.023	FALSE
Primary Cd16+ Monocyte			E-MTAB-7484	MicroArray	CCL1	-0.299	-2.022	FALSE
Primary Cd16+ Monocyte			E-MTAB-7484	MicroArray	NUP155	-0.298	-2.02	FALSE
Primary Cd16+ Monocyte			E-MTAB-7484	MicroArray	CYMP	-0.298	-2.02	FALSE
Primary Cd16+ Monocyte			E-MTAB-7484	MicroArray	KIRREL1	0.298	2.019	FALSE
Primary Cd16+ Monocyte			E-MTAB-7484	MicroArray	WDR74	-0.298	-2.019	FALSE
Primary Cd16+ Monocyte			E-MTAB-7484	MicroArray	AVPR1B	0.298	2.019	FALSE
Primary Cd16+ Monocyte			E-MTAB-7484	MicroArray	ZNF189	-0.298	-2.018	FALSE
Primary Cd16+ Monocyte			E-MTAB-7484	MicroArray	FCRL1	-0.298	-2.018	FALSE
Primary Cd16+ Monocyte			E-MTAB-7484	MicroArray	INKA1	-0.298	-2.017	FALSE
Primary Cd16+ Monocyte			E-MTAB-7484	MicroArray	NUTM2A-AS1	0.298	2.016	FALSE
Primary Cd16+ Monocyte			E-MTAB-7484	MicroArray	CLEC1B	0.297	2.014	FALSE
Primary Cd16+ Monocyte			E-MTAB-7484	MicroArray	PFKP	0.297	2.013	FALSE
Primary Cd16+ Monocyte			E-MTAB-7484	MicroArray	SNORA68	0.297	2.013	FALSE
Primary Cd16+ Monocyte			E-MTAB-7484	MicroArray	ZBTB33	-0.297	-2.013	FALSE
Primary Cd16+ Monocyte			E-MTAB-7484	MicroArray	BAAT	0.297	2.012	FALSE
Primary Cd16+ Monocyte			E-MTAB-7484	MicroArray	HPSE	-0.297	-2.011	FALSE
Primary Cd16+ Monocyte			E-MTAB-7484	MicroArray	CASP12	-0.297	-2.011	FALSE
Primary Cd16+ Monocyte			E-MTAB-7484	MicroArray	ASNS	-0.297	-2.011	FALSE
Primary Cd16+ Monocyte			E-MTAB-7484	MicroArray	LOC646214	0.297	2.01	FALSE
Primary Cd16+ Monocyte			E-MTAB-7484	MicroArray	FCMR	0.297	2.01	FALSE
Primary Cd16+ Monocyte			E-MTAB-7484	MicroArray	NAA40	-0.297	-2.008	FALSE
Primary Cd16+ Monocyte			E-MTAB-7484	MicroArray	RNASE1	0.296	2.007	FALSE
Primary Cd16+ Monocyte			E-MTAB-7484	MicroArray	CLBA1	-0.296	-2.006	FALSE
Primary Cd16+ Monocyte			E-MTAB-7484	MicroArray	CPLX1	-0.296	-2.006	FALSE
Primary Cd16+ Monocyte			E-MTAB-7484	MicroArray	L3MBTL1	0.296	2.006	FALSE
Primary Cd16+ Monocyte			E-MTAB-7484	MicroArray	MRLN	-0.296	-2.005	FALSE
Primary Cd16+ Monocyte			E-MTAB-7484	MicroArray	LINC00622	-0.296	-2.004	FALSE
Primary Cd16+ Monocyte			E-MTAB-7484	MicroArray	HIBCH	-0.296	-2.003	FALSE
Primary Cd16+ Monocyte			E-MTAB-7484	MicroArray	PRORY	-0.296	-2.003	FALSE
Primary Cd16+ Monocyte			E-MTAB-7484	MicroArray	SPATA33	0.296	2.002	FALSE
Primary Cd16+ Monocyte			E-MTAB-7484	MicroArray	CELSR1	0.296	2.002	FALSE
Primary Cd16+ Monocyte			E-MTAB-7484	MicroArray	HIPK1-AS1	-0.296	-2.001	FALSE
Primary Cd16+ Monocyte			E-MTAB-7484	MicroArray	KCNJ2-AS1	-0.295	-1.999	FALSE
Primary Cd16+ Monocyte			E-MTAB-7484	MicroArray	LINC01186	0.295	1.998	FALSE
Primary Cd16+ Monocyte			E-MTAB-7484	MicroArray	NKX6-1	0.295	1.997	FALSE
Primary Cd16+ Monocyte			E-MTAB-7484	MicroArray	ZNF317	-0.295	-1.997	FALSE
Primary Cd16+ Monocyte			E-MTAB-7484	MicroArray	SLC6A8	0.295	1.996	FALSE
Primary Cd16+ Monocyte			E-MTAB-7484	MicroArray	C8orf31	-0.295	-1.996	FALSE
Primary Cd16+ Monocyte			E-MTAB-7484	MicroArray	MUL1	-0.295	-1.995	FALSE
Primary Cd16+ Monocyte			E-MTAB-7484	MicroArray	PTTG1	-0.295	-1.995	FALSE
Primary Cd16+ Monocyte			E-MTAB-7484	MicroArray	ETS1	0.295	1.994	FALSE
Primary Cd16+ Monocyte			E-MTAB-7484	MicroArray	SMOX	0.295	1.994	FALSE
Primary Cd16+ Monocyte			E-MTAB-7484	MicroArray	PHLDB3	-0.294	-1.992	FALSE
Primary Cd16+ Monocyte			E-MTAB-7484	MicroArray	VDAC2	-0.294	-1.992	FALSE
Primary Cd16+ Monocyte			E-MTAB-7484	MicroArray	MFN1	0.294	1.989	FALSE
Primary Cd16+ Monocyte			E-MTAB-7484	MicroArray	GDAP2	-0.294	-1.989	FALSE
Primary Cd16+ Monocyte			E-MTAB-7484	MicroArray	ABHD6	-0.294	-1.988	FALSE
Primary Cd16+ Monocyte			E-MTAB-7484	MicroArray	BTBD3	0.294	1.988	FALSE
Primary Cd16+ Monocyte			E-MTAB-7484	MicroArray	S100PBP	-0.293	-1.987	FALSE
Primary Cd16+ Monocyte			E-MTAB-7484	MicroArray	LRP5	0.293	1.986	FALSE
Primary Cd16+ Monocyte			E-MTAB-7484	MicroArray	SOAT2	-0.293	-1.985	FALSE
Primary Cd16+ Monocyte			E-MTAB-7484	MicroArray	ZNF133	0.293	1.985	FALSE
Primary Cd16+ Monocyte			E-MTAB-7484	MicroArray	ELF5	-0.293	-1.984	FALSE
Primary Cd16+ Monocyte			E-MTAB-7484	MicroArray	CMTM4	0.293	1.984	FALSE
Primary Cd16+ Monocyte			E-MTAB-7484	MicroArray	ZNF584	0.293	1.983	FALSE
Primary Cd16+ Monocyte			E-MTAB-7484	MicroArray	LZTS1	-0.293	-1.982	FALSE
Primary Cd16+ Monocyte			E-MTAB-7484	MicroArray	FBXL18	-0.293	-1.982	FALSE
Primary Cd16+ Monocyte			E-MTAB-7484	MicroArray	TIGD1	-0.293	-1.981	FALSE
Primary Cd16+ Monocyte			E-MTAB-7484	MicroArray	RWDD2B	-0.293	-1.981	FALSE
Primary Cd16+ Monocyte			E-MTAB-7484	MicroArray	EFR3B	-0.293	-1.981	FALSE
Primary Cd16+ Monocyte			E-MTAB-7484	MicroArray	ITGAV	-0.292	-1.98	FALSE
Primary Cd16+ Monocyte			E-MTAB-7484	MicroArray	LCN12	-0.292	-1.98	FALSE
Primary Cd16+ Monocyte			E-MTAB-7484	MicroArray	PKP3	-0.292	-1.979	FALSE
Primary Cd16+ Monocyte			E-MTAB-7484	MicroArray	ALKBH6	-0.292	-1.979	FALSE
Primary Cd16+ Monocyte			E-MTAB-7484	MicroArray	DND1	0.292	1.979	FALSE
Primary Cd16+ Monocyte			E-MTAB-7484	MicroArray	CHMP4C	-0.292	-1.979	FALSE
Primary Cd16+ Monocyte			E-MTAB-7484	MicroArray	PEX3	0.292	1.978	FALSE
Primary Cd16+ Monocyte			E-MTAB-7484	MicroArray	LINC02800	-0.292	-1.978	FALSE
Primary Cd16+ Monocyte			E-MTAB-7484	MicroArray	C1orf210	0.292	1.976	FALSE
Primary Cd16+ Monocyte			E-MTAB-7484	MicroArray	JRKL	0.291	1.972	FALSE
Primary Cd16+ Monocyte			E-MTAB-7484	MicroArray	DCUN1D3	-0.291	-1.972	FALSE
Primary Cd16+ Monocyte			E-MTAB-7484	MicroArray	CELF5	-0.291	-1.972	FALSE
Primary Cd16+ Monocyte			E-MTAB-7484	MicroArray	THAP3	-0.291	-1.972	FALSE
Primary Cd16+ Monocyte			E-MTAB-7484	MicroArray	GALNT7	0.291	1.972	FALSE
Primary Cd16+ Monocyte			E-MTAB-7484	MicroArray	FBXO10	0.291	1.971	FALSE
Primary Cd16+ Monocyte			E-MTAB-7484	MicroArray	SLC4A10	0.291	1.971	FALSE
Primary Cd16+ Monocyte			E-MTAB-7484	MicroArray	LINC00294	-0.291	-1.97	FALSE
Primary Cd16+ Monocyte			E-MTAB-7484	MicroArray	HGD	-0.291	-1.97	FALSE
Primary Cd16+ Monocyte			E-MTAB-7484	MicroArray	TRAF1	-0.291	-1.97	FALSE
Primary Cd16+ Monocyte			E-MTAB-7484	MicroArray	PRKCQ-AS1	0.291	1.969	FALSE
Primary Cd16+ Monocyte			E-MTAB-7484	MicroArray	OR2B2	-0.291	-1.969	FALSE
Primary Cd16+ Monocyte			E-MTAB-7484	MicroArray	PHOSPHO1	0.291	1.968	FALSE
Primary Cd16+ Monocyte			E-MTAB-7484	MicroArray	GBE1	-0.291	-1.967	FALSE
Primary Cd16+ Monocyte			E-MTAB-7484	MicroArray	KRT24	0.291	1.967	FALSE
Primary Cd16+ Monocyte			E-MTAB-7484	MicroArray	SLC25A19	0.29	1.966	FALSE
Primary Cd16+ Monocyte			E-MTAB-7484	MicroArray	NCBP2AS2	0.29	1.966	FALSE
Primary Cd16+ Monocyte			E-MTAB-7484	MicroArray	FOXD2-AS1	-0.29	-1.965	FALSE
Primary Cd16+ Monocyte			E-MTAB-7484	MicroArray	GALNT6	-0.29	-1.963	FALSE
Primary Cd16+ Monocyte			E-MTAB-7484	MicroArray	H2AC15	-0.29	-1.963	FALSE
Primary Cd16+ Monocyte			E-MTAB-7484	MicroArray	INE1	0.29	1.96	FALSE
Primary Cd16+ Monocyte			E-MTAB-7484	MicroArray	OGFR	0.289	1.96	FALSE
Primary Cd16+ Monocyte			E-MTAB-7484	MicroArray	HPCAL1	-0.289	-1.959	FALSE
Primary Cd16+ Monocyte			E-MTAB-7484	MicroArray	SCARF1	0.289	1.959	FALSE
Primary Cd16+ Monocyte			E-MTAB-7484	MicroArray	SERAC1	-0.289	-1.959	FALSE
Primary Cd16+ Monocyte			E-MTAB-7484	MicroArray	IL1RN	-0.289	-1.959	FALSE
Primary Cd16+ Monocyte			E-MTAB-7484	MicroArray	LINC00598	0.289	1.958	FALSE
Primary Cd16+ Monocyte			E-MTAB-7484	MicroArray	CBY3	0.289	1.957	FALSE
Primary Cd16+ Monocyte			E-MTAB-7484	MicroArray	MAP1LC3B2	-0.289	-1.957	FALSE
Primary Cd16+ Monocyte			E-MTAB-7484	MicroArray	CPT2	-0.289	-1.955	FALSE
Primary Cd16+ Monocyte			E-MTAB-7484	MicroArray	SQLE	-0.289	-1.955	FALSE
Primary Cd16+ Monocyte			E-MTAB-7484	MicroArray	TTC33	-0.289	-1.954	FALSE
Primary Cd16+ Monocyte			E-MTAB-7484	MicroArray	CCS	-0.289	-1.954	FALSE
Primary Cd16+ Monocyte			E-MTAB-7484	MicroArray	PHF8	-0.289	-1.953	FALSE
Primary Cd16+ Monocyte			E-MTAB-7484	MicroArray	CDKN2AIPNL	-0.288	-1.952	FALSE
Primary Cd16+ Monocyte			E-MTAB-7484	MicroArray	ZNF346	0.288	1.951	FALSE
Primary Cd16+ Monocyte			E-MTAB-7484	MicroArray	BCL9	0.288	1.951	FALSE
Primary Cd16+ Monocyte			E-MTAB-7484	MicroArray	CRB2	0.288	1.95	FALSE
Primary Cd16+ Monocyte			E-MTAB-7484	MicroArray	MAPK1IP1L	-0.288	-1.949	FALSE
Primary Cd16+ Monocyte			E-MTAB-7484	MicroArray	CDK4	-0.287	-1.946	FALSE
Primary Cd16+ Monocyte			E-MTAB-7484	MicroArray	SLC41A2	-0.287	-1.946	FALSE
Primary Cd16+ Monocyte			E-MTAB-7484	MicroArray	ENTPD6	-0.287	-1.946	FALSE
Primary Cd16+ Monocyte			E-MTAB-7484	MicroArray	PIN4	0.287	1.945	FALSE
Primary Cd16+ Monocyte			E-MTAB-7484	MicroArray	PRAMEF11	0.287	1.944	FALSE
Primary Cd16+ Monocyte			E-MTAB-7484	MicroArray	ZZZ3	0.287	1.943	FALSE
Primary Cd16+ Monocyte			E-MTAB-7484	MicroArray	C1orf105	-0.287	-1.943	FALSE
Primary Cd16+ Monocyte			E-MTAB-7484	MicroArray	LOC145474	0.287	1.942	FALSE
Primary Cd16+ Monocyte			E-MTAB-7484	MicroArray	GLMP	-0.287	-1.941	FALSE
Primary Cd16+ Monocyte			E-MTAB-7484	MicroArray	HDX	0.287	1.941	FALSE
Primary Cd16+ Monocyte			E-MTAB-7484	MicroArray	C12orf60	-0.287	-1.94	FALSE
Primary Cd16+ Monocyte			E-MTAB-7484	MicroArray	PGLYRP1	0.286	1.939	FALSE
Primary Cd16+ Monocyte			E-MTAB-7484	MicroArray	HOMER1	0.286	1.939	FALSE
Primary Cd16+ Monocyte			E-MTAB-7484	MicroArray	S100B	0.286	1.938	FALSE
Primary Cd16+ Monocyte			E-MTAB-7484	MicroArray	STRIP2	0.286	1.937	FALSE
Primary Cd16+ Monocyte			E-MTAB-7484	MicroArray	PGBD5	-0.286	-1.937	FALSE
Primary Cd16+ Monocyte			E-MTAB-7484	MicroArray	ORAI1	0.286	1.937	FALSE
Primary Cd16+ Monocyte			E-MTAB-7484	MicroArray	KIAA1328	0.286	1.937	FALSE
Primary Cd16+ Monocyte			E-MTAB-7484	MicroArray	ZBTB14	-0.286	-1.937	FALSE
Primary Cd16+ Monocyte			E-MTAB-7484	MicroArray	SIRPB2	-0.286	-1.936	FALSE
Primary Cd16+ Monocyte			E-MTAB-7484	MicroArray	MAP2K2	-0.286	-1.936	FALSE
Primary Cd16+ Monocyte			E-MTAB-7484	MicroArray	ZNF649	0.286	1.935	FALSE
Primary Cd16+ Monocyte			E-MTAB-7484	MicroArray	TJP3	-0.286	-1.935	FALSE
Primary Cd16+ Monocyte			E-MTAB-7484	MicroArray	VGF	-0.286	-1.935	FALSE
Primary Cd16+ Monocyte			E-MTAB-7484	MicroArray	CCDC15	-0.286	-1.935	FALSE
Primary Cd16+ Monocyte			E-MTAB-7484	MicroArray	CCDC184	-0.286	-1.934	FALSE
Primary Cd16+ Monocyte			E-MTAB-7484	MicroArray	FLRT2	-0.286	-1.933	FALSE
Primary Cd16+ Monocyte			E-MTAB-7484	MicroArray	FAM185A	0.285	1.93	FALSE
Primary Cd16+ Monocyte			E-MTAB-7484	MicroArray	IFNA16	-0.285	-1.928	FALSE
Primary Cd16+ Monocyte			E-MTAB-7484	MicroArray	DISP3	-0.285	-1.928	FALSE
Primary Cd16+ Monocyte			E-MTAB-7484	MicroArray	TCF7	0.285	1.928	FALSE
Primary Cd16+ Monocyte			E-MTAB-7484	MicroArray	IL17RE	-0.285	-1.928	FALSE
Primary Cd16+ Monocyte			E-MTAB-7484	MicroArray	ZNF233	0.285	1.926	FALSE
Primary Cd16+ Monocyte			E-MTAB-7484	MicroArray	MGAM	-0.284	-1.926	FALSE
Primary Cd16+ Monocyte			E-MTAB-7484	MicroArray	AATK	-0.284	-1.926	FALSE
Primary Cd16+ Monocyte			E-MTAB-7484	MicroArray	RIMKLA	-0.284	-1.925	FALSE
Primary Cd16+ Monocyte			E-MTAB-7484	MicroArray	RHO	0.284	1.925	FALSE
Primary Cd16+ Monocyte			E-MTAB-7484	MicroArray	HCG4B	-0.284	-1.924	FALSE
Primary Cd16+ Monocyte			E-MTAB-7484	MicroArray	TMEM104	-0.284	-1.924	FALSE
Primary Cd16+ Monocyte			E-MTAB-7484	MicroArray	LMNB1	-0.284	-1.924	FALSE
Primary Cd16+ Monocyte			E-MTAB-7484	MicroArray	ZNF675	0.284	1.922	FALSE
Primary Cd16+ Monocyte			E-MTAB-7484	MicroArray	GCDH	-0.284	-1.921	FALSE
Primary Cd16+ Monocyte			E-MTAB-7484	MicroArray	LINC01410	0.284	1.921	FALSE
Primary Cd16+ Monocyte			E-MTAB-7484	MicroArray	PIP5K1C	-0.284	-1.919	FALSE
Primary Cd16+ Monocyte			E-MTAB-7484	MicroArray	TLR10	-0.283	-1.918	FALSE
Primary Cd16+ Monocyte			E-MTAB-7484	MicroArray	COX11	-0.283	-1.918	FALSE
Primary Cd16+ Monocyte			E-MTAB-7484	MicroArray	FAM215A	0.283	1.918	FALSE
Primary Cd16+ Monocyte			E-MTAB-7484	MicroArray	TTC38	-0.283	-1.918	FALSE
Primary Cd16+ Monocyte			E-MTAB-7484	MicroArray	SYNJ1	-0.283	-1.918	FALSE
Primary Cd16+ Monocyte			E-MTAB-7484	MicroArray	NEK11	0.283	1.916	FALSE
Primary Cd16+ Monocyte			E-MTAB-7484	MicroArray	TATDN1	-0.283	-1.916	FALSE
Primary Cd16+ Monocyte			E-MTAB-7484	MicroArray	MCUR1	-0.283	-1.915	FALSE
Primary Cd16+ Monocyte			E-MTAB-7484	MicroArray	GGPS1	-0.283	-1.915	FALSE
Primary Cd16+ Monocyte			E-MTAB-7484	MicroArray	MAEL	-0.283	-1.915	FALSE
Primary Cd16+ Monocyte			E-MTAB-7484	MicroArray	HBA1	0.283	1.915	FALSE
Primary Cd16+ Monocyte			E-MTAB-7484	MicroArray	TRAPPC8	-0.283	-1.915	FALSE
Primary Cd16+ Monocyte			E-MTAB-7484	MicroArray	PLD6	0.283	1.914	FALSE
Primary Cd16+ Monocyte			E-MTAB-7484	MicroArray	HTRA1	0.283	1.913	FALSE
Primary Cd16+ Monocyte			E-MTAB-7484	MicroArray	MAP3K13	0.283	1.913	FALSE
Primary Cd16+ Monocyte			E-MTAB-7484	MicroArray	IRAG1-AS1	0.283	1.913	FALSE
Primary Cd16+ Monocyte			E-MTAB-7484	MicroArray	CRYBB3	-0.283	-1.913	FALSE
Primary Cd16+ Monocyte			E-MTAB-7484	MicroArray	GRIA4	0.282	1.912	FALSE
Primary Cd16+ Monocyte			E-MTAB-7484	MicroArray	MLKL	-0.282	-1.912	FALSE
Primary Cd16+ Monocyte			E-MTAB-7484	MicroArray	CHN1	-0.282	-1.911	FALSE
Primary Cd16+ Monocyte			E-MTAB-7484	MicroArray	LINC01278	0.282	1.911	FALSE
Primary Cd16+ Monocyte			E-MTAB-7484	MicroArray	PGLYRP4	-0.282	-1.911	FALSE
Primary Cd16+ Monocyte			E-MTAB-7484	MicroArray	SPIN2A	0.282	1.91	FALSE
Primary Cd16+ Monocyte			E-MTAB-7484	MicroArray	FAM47A	0.282	1.909	FALSE
Primary Cd16+ Monocyte			E-MTAB-7484	MicroArray	MELK	-0.282	-1.909	FALSE
Primary Cd16+ Monocyte			E-MTAB-7484	MicroArray	MLN	-0.282	-1.906	FALSE
Primary Cd16+ Monocyte			E-MTAB-7484	MicroArray	GGT5	-0.282	-1.906	FALSE
Primary Cd16+ Monocyte			E-MTAB-7484	MicroArray	TARS3	0.281	1.903	FALSE
Primary Cd16+ Monocyte			E-MTAB-7484	MicroArray	MSRB1	0.281	1.903	FALSE
Primary Cd16+ Monocyte			E-MTAB-7484	MicroArray	PPM1K	-0.281	-1.902	FALSE
Primary Cd16+ Monocyte			E-MTAB-7484	MicroArray	LARS2	0.281	1.902	FALSE
Primary Cd16+ Monocyte			E-MTAB-7484	MicroArray	LAMP5	-0.281	-1.902	FALSE
Primary Cd16+ Monocyte			E-MTAB-7484	MicroArray	H1-3	-0.281	-1.902	FALSE
Primary Cd16+ Monocyte			E-MTAB-7484	MicroArray	TAF7L	0.281	1.902	FALSE
Primary Cd16+ Monocyte			E-MTAB-7484	MicroArray	ADTRP	0.281	1.901	FALSE
Primary Cd16+ Monocyte			E-MTAB-7484	MicroArray	CES1P1	0.281	1.901	FALSE
Primary Cd16+ Monocyte			E-MTAB-7484	MicroArray	ZNF324B	0.28	1.899	FALSE
Primary Cd16+ Monocyte			E-MTAB-7484	MicroArray	CUTALP	0.28	1.898	FALSE
Primary Cd16+ Monocyte			E-MTAB-7484	MicroArray	CHMP1A	-0.28	-1.898	FALSE
Primary Cd16+ Monocyte			E-MTAB-7484	MicroArray	GPR62	-0.28	-1.898	FALSE
Primary Cd16+ Monocyte			E-MTAB-7484	MicroArray	ZNF660	-0.28	-1.897	FALSE
Primary Cd16+ Monocyte			E-MTAB-7484	MicroArray	CCDC71L	-0.28	-1.897	FALSE
Primary Cd16+ Monocyte			E-MTAB-7484	MicroArray	RASAL2	-0.28	-1.897	FALSE
Primary Cd16+ Monocyte			E-MTAB-7484	MicroArray	UBAC2-AS1	0.28	1.896	FALSE
Primary Cd16+ Monocyte			E-MTAB-7484	MicroArray	C12orf76	-0.28	-1.896	FALSE
Primary Cd16+ Monocyte			E-MTAB-7484	MicroArray	NIBAN1	-0.28	-1.896	FALSE
Primary Cd16+ Monocyte			E-MTAB-7484	MicroArray	MDH1B	-0.28	-1.895	FALSE
Primary Cd16+ Monocyte			E-MTAB-7484	MicroArray	KRT13	-0.28	-1.895	FALSE
Primary Cd16+ Monocyte			E-MTAB-7484	MicroArray	STARD5	-0.28	-1.894	FALSE
Primary Cd16+ Monocyte			E-MTAB-7484	MicroArray	GPR171	-0.28	-1.894	FALSE
Primary Cd16+ Monocyte			E-MTAB-7484	MicroArray	ZSCAN22	-0.28	-1.894	FALSE
Primary Cd16+ Monocyte			E-MTAB-7484	MicroArray	FBXO33	-0.28	-1.893	FALSE
Primary Cd16+ Monocyte			E-MTAB-7484	MicroArray	DBP	0.28	1.893	FALSE
Primary Cd16+ Monocyte			E-MTAB-7484	MicroArray	SERPIND1	-0.28	-1.893	FALSE
Primary Cd16+ Monocyte			E-MTAB-7484	MicroArray	LINC00540	-0.28	-1.893	FALSE
Primary Cd16+ Monocyte			E-MTAB-7484	MicroArray	AMDHD1	-0.28	-1.892	FALSE
Primary Cd16+ Monocyte			E-MTAB-7484	MicroArray	IL22RA1	-0.28	-1.892	FALSE
Primary Cd16+ Monocyte			E-MTAB-7484	MicroArray	IGKC	0.28	1.892	FALSE
Primary Cd16+ Monocyte			E-MTAB-7484	MicroArray	TAF5	0.279	1.89	FALSE
Primary Cd16+ Monocyte			E-MTAB-7484	MicroArray	CBX6	-0.279	-1.89	FALSE
Primary Cd16+ Monocyte			E-MTAB-7484	MicroArray	CTD-3080P12.3	0.279	1.89	FALSE
Primary Cd16+ Monocyte			E-MTAB-7484	MicroArray	PPFIBP2	-0.279	-1.888	FALSE
Primary Cd16+ Monocyte			E-MTAB-7484	MicroArray	PDGFB	-0.279	-1.888	FALSE
Primary Cd16+ Monocyte			E-MTAB-7484	MicroArray	ITGAM	0.279	1.888	FALSE
Primary Cd16+ Monocyte			E-MTAB-7484	MicroArray	ZNF804B	0.279	1.888	FALSE
Primary Cd16+ Monocyte			E-MTAB-7484	MicroArray	NFE2L3	-0.279	-1.888	FALSE
Primary Cd16+ Monocyte			E-MTAB-7484	MicroArray	RRM2	-0.279	-1.888	FALSE
Primary Cd16+ Monocyte			E-MTAB-7484	MicroArray	TNFSF8	-0.279	-1.888	FALSE
Primary Cd16+ Monocyte			E-MTAB-7484	MicroArray	LARP4	-0.279	-1.887	FALSE
Primary Cd16+ Monocyte			E-MTAB-7484	MicroArray	LDHAL6A	-0.279	-1.887	FALSE
Primary Cd16+ Monocyte			E-MTAB-7484	MicroArray	ODF2	0.279	1.886	FALSE
Primary Cd16+ Monocyte			E-MTAB-7484	MicroArray	ZNF302	0.279	1.886	FALSE
Primary Cd16+ Monocyte			E-MTAB-7484	MicroArray	CD79B	0.278	1.885	FALSE
Primary Cd16+ Monocyte			E-MTAB-7484	MicroArray	DDX11-AS1	0.278	1.885	FALSE
Primary Cd16+ Monocyte			E-MTAB-7484	MicroArray	UTP15	-0.278	-1.885	FALSE
Primary Cd16+ Monocyte			E-MTAB-7484	MicroArray	ITPRIPL1	-0.278	-1.885	FALSE
Primary Cd16+ Monocyte			E-MTAB-7484	MicroArray	FMN1	0.278	1.884	FALSE
Primary Cd16+ Monocyte			E-MTAB-7484	MicroArray	LOC100133315	0.278	1.884	FALSE
Primary Cd16+ Monocyte			E-MTAB-7484	MicroArray	SHPK	0.278	1.882	FALSE
Primary Cd16+ Monocyte			E-MTAB-7484	MicroArray	COX6A1	0.278	1.882	FALSE
Primary Cd16+ Monocyte			E-MTAB-7484	MicroArray	NFYB	0.278	1.881	FALSE
Primary Cd16+ Monocyte			E-MTAB-7484	MicroArray	HMGCS1	-0.278	-1.881	FALSE
Primary Cd16+ Monocyte			E-MTAB-7484	MicroArray	KL	0.278	1.88	FALSE
Primary Cd16+ Monocyte			E-MTAB-7484	MicroArray	MAP4K5	0.278	1.88	FALSE
Primary Cd16+ Monocyte			E-MTAB-7484	MicroArray	IL3	0.278	1.88	FALSE
Primary Cd16+ Monocyte			E-MTAB-7484	MicroArray	INSYN2A	0.277	1.878	FALSE
Primary Cd16+ Monocyte			E-MTAB-7484	MicroArray	CEP68	0.277	1.877	FALSE
Primary Cd16+ Monocyte			E-MTAB-7484	MicroArray	FER	-0.277	-1.876	FALSE
Primary Cd16+ Monocyte			E-MTAB-7484	MicroArray	PPIH	-0.277	-1.875	FALSE
Primary Cd16+ Monocyte			E-MTAB-7484	MicroArray	GUSBP4	0.277	1.875	FALSE
Primary Cd16+ Monocyte			E-MTAB-7484	MicroArray	DLL1	-0.277	-1.874	FALSE
Primary Cd16+ Monocyte			E-MTAB-7484	MicroArray	CHGA	0.277	1.872	FALSE
Primary Cd16+ Monocyte			E-MTAB-7484	MicroArray	DYRK4	-0.277	-1.872	FALSE
Primary Cd16+ Monocyte			E-MTAB-7484	MicroArray	SLC7A2	-0.276	-1.872	FALSE
Primary Cd16+ Monocyte			E-MTAB-7484	MicroArray	TMEM67	-0.276	-1.872	FALSE
Primary Cd16+ Monocyte			E-MTAB-7484	MicroArray	C16orf86	0.276	1.871	FALSE
Primary Cd16+ Monocyte			E-MTAB-7484	MicroArray	IGFN1	0.276	1.871	FALSE
Primary Cd16+ Monocyte			E-MTAB-7484	MicroArray	SH3PXD2A-AS1	0.276	1.87	FALSE
Primary Cd16+ Monocyte			E-MTAB-7484	MicroArray	KLF4	0.276	1.87	FALSE
Primary Cd16+ Monocyte			E-MTAB-7484	MicroArray	S1PR1	0.276	1.869	FALSE
Primary Cd16+ Monocyte			E-MTAB-7484	MicroArray	PTGES	0.276	1.869	FALSE
Primary Cd16+ Monocyte			E-MTAB-7484	MicroArray	CCDC106	0.276	1.869	FALSE
Primary Cd16+ Monocyte			E-MTAB-7484	MicroArray	CBX2	0.276	1.868	FALSE
Primary Cd16+ Monocyte			E-MTAB-7484	MicroArray	MRPL24	0.276	1.868	FALSE
Primary Cd16+ Monocyte			E-MTAB-7484	MicroArray	DNM1P46	0.276	1.867	FALSE
Primary Cd16+ Monocyte			E-MTAB-7484	MicroArray	UBR7	-0.276	-1.867	FALSE
Primary Cd16+ Monocyte			E-MTAB-7484	MicroArray	SCYL3	0.275	1.865	FALSE
Primary Cd16+ Monocyte			E-MTAB-7484	MicroArray	ICAM1	-0.275	-1.865	FALSE
Primary Cd16+ Monocyte			E-MTAB-7484	MicroArray	LHFPL2	-0.275	-1.864	FALSE
Primary Cd16+ Monocyte			E-MTAB-7484	MicroArray	CMTM8	-0.275	-1.864	FALSE
Primary Cd16+ Monocyte			E-MTAB-7484	MicroArray	NUDT17	-0.275	-1.864	FALSE
Primary Cd16+ Monocyte			E-MTAB-7484	MicroArray	GNRH1	0.275	1.863	FALSE
Primary Cd16+ Monocyte			E-MTAB-7484	MicroArray	ANXA2	-0.275	-1.863	FALSE
Primary Cd16+ Monocyte			E-MTAB-7484	MicroArray	MIR142	0.275	1.862	FALSE
Primary Cd16+ Monocyte			E-MTAB-7484	MicroArray	GPAT2	0.275	1.862	FALSE
Primary Cd16+ Monocyte			E-MTAB-7484	MicroArray	RUFY3	-0.275	-1.862	FALSE
Primary Cd16+ Monocyte			E-MTAB-7484	MicroArray	PCP2	-0.275	-1.862	FALSE
Primary Cd16+ Monocyte			E-MTAB-7484	MicroArray	APOBEC3D	-0.275	-1.862	FALSE
Primary Cd16+ Monocyte			E-MTAB-7484	MicroArray	ACSS1	0.275	1.861	FALSE
Primary Cd16+ Monocyte			E-MTAB-7484	MicroArray	CDK15	-0.275	-1.861	FALSE
Primary Cd16+ Monocyte			E-MTAB-7484	MicroArray	BMP1	-0.275	-1.861	FALSE
Primary Cd16+ Monocyte			E-MTAB-7484	MicroArray	ZNF300P1	-0.275	-1.861	FALSE
Primary Cd16+ Monocyte			E-MTAB-7484	MicroArray	AKR7A2	-0.275	-1.86	FALSE
Primary Cd16+ Monocyte			E-MTAB-7484	MicroArray	MLYCD	0.275	1.859	FALSE
Primary Cd16+ Monocyte			E-MTAB-7484	MicroArray	MEX3D	-0.275	-1.859	FALSE
Primary Cd16+ Monocyte			E-MTAB-7484	MicroArray	KLC4	0.275	1.858	FALSE
Primary Cd16+ Monocyte			E-MTAB-7484	MicroArray	ZNF844	-0.274	-1.858	FALSE
Primary Cd16+ Monocyte			E-MTAB-7484	MicroArray	GPR52	0.274	1.858	FALSE
Primary Cd16+ Monocyte			E-MTAB-7484	MicroArray	SULT1A2	-0.274	-1.858	FALSE
Primary Cd16+ Monocyte			E-MTAB-7484	MicroArray	LPL	-0.274	-1.857	FALSE
Primary Cd16+ Monocyte			E-MTAB-7484	MicroArray	INSM2	-0.274	-1.857	FALSE
Primary Cd16+ Monocyte			E-MTAB-7484	MicroArray	NKX2-8	-0.274	-1.857	FALSE
Primary Cd16+ Monocyte			E-MTAB-7484	MicroArray	MTAP	0.274	1.856	FALSE
Primary Cd16+ Monocyte			E-MTAB-7484	MicroArray	RBM38	0.274	1.856	FALSE
Primary Cd16+ Monocyte			E-MTAB-7484	MicroArray	H3C3	-0.274	-1.856	FALSE
Primary Cd16+ Monocyte			E-MTAB-7484	MicroArray	IGBP1	0.274	1.856	FALSE
Primary Cd16+ Monocyte			E-MTAB-7484	MicroArray	AAR2	-0.274	-1.856	FALSE
Primary Cd16+ Monocyte			E-MTAB-7484	MicroArray	OR10A5	-0.274	-1.856	FALSE
Primary Cd16+ Monocyte			E-MTAB-7484	MicroArray	ZNF330	-0.274	-1.855	FALSE
Primary Cd16+ Monocyte			E-MTAB-7484	MicroArray	URI1	0.274	1.855	FALSE
Primary Cd16+ Monocyte			E-MTAB-7484	MicroArray	LCN8	0.274	1.855	FALSE
Primary Cd16+ Monocyte			E-MTAB-7484	MicroArray	TMEM267	-0.274	-1.854	FALSE
Primary Cd16+ Monocyte			E-MTAB-7484	MicroArray	C12orf73	0.274	1.854	FALSE
Primary Cd16+ Monocyte			E-MTAB-7484	MicroArray	EFCAB1	-0.274	-1.854	FALSE
Primary Cd16+ Monocyte			E-MTAB-7484	MicroArray	ANHX	0.274	1.854	FALSE
Primary Cd16+ Monocyte			E-MTAB-7484	MicroArray	BEST3	0.274	1.854	FALSE
Primary Cd16+ Monocyte			E-MTAB-7484	MicroArray	SLC25A13	0.274	1.853	FALSE
Primary Cd16+ Monocyte			E-MTAB-7484	MicroArray	PLXND1	-0.274	-1.853	FALSE
Primary Cd16+ Monocyte			E-MTAB-7484	MicroArray	APBB2	0.274	1.852	FALSE
Primary Cd16+ Monocyte			E-MTAB-7484	MicroArray	FBXO39	0.274	1.852	FALSE
Primary Cd16+ Monocyte			E-MTAB-7484	MicroArray	SYT2	-0.273	-1.851	FALSE
Primary Cd16+ Monocyte			E-MTAB-7484	MicroArray	MIF	-0.273	-1.851	FALSE
Primary Cd16+ Monocyte			E-MTAB-7484	MicroArray	ZNF630	0.273	1.851	FALSE
Primary Cd16+ Monocyte			E-MTAB-7484	MicroArray	SERPINB9P1	-0.273	-1.851	FALSE
Primary Cd16+ Monocyte			E-MTAB-7484	MicroArray	BPIFA3	0.273	1.85	FALSE
Primary Cd16+ Monocyte			E-MTAB-7484	MicroArray	ZBTB42	0.273	1.85	FALSE
Primary Cd16+ Monocyte			E-MTAB-7484	MicroArray	SLC25A35	0.273	1.85	FALSE
Primary Cd16+ Monocyte			E-MTAB-7484	MicroArray	CENPU	0.273	1.849	FALSE
Primary Cd16+ Monocyte			E-MTAB-7484	MicroArray	PRRT3-AS1	0.273	1.848	FALSE
Primary Cd16+ Monocyte			E-MTAB-7484	MicroArray	EVA1B	0.273	1.847	FALSE
Primary Cd16+ Monocyte			E-MTAB-7484	MicroArray	TMEM266	0.273	1.847	FALSE
Primary Cd16+ Monocyte			E-MTAB-7484	MicroArray	FOXRED2	-0.273	-1.846	FALSE
Primary Cd16+ Monocyte			E-MTAB-7484	MicroArray	NRTN	0.272	1.845	FALSE
Primary Cd16+ Monocyte			E-MTAB-7484	MicroArray	DGKA	0.272	1.844	FALSE
Primary Cd16+ Monocyte			E-MTAB-7484	MicroArray	STEAP4	-0.272	-1.843	FALSE
Primary Cd16+ Monocyte			E-MTAB-7484	MicroArray	RDH16	0.272	1.843	FALSE
Primary Cd16+ Monocyte			E-MTAB-7484	MicroArray	PIN1P1	-0.272	-1.843	FALSE
Primary Cd16+ Monocyte			E-MTAB-7484	MicroArray	GDF10	0.272	1.843	FALSE
Primary Cd16+ Monocyte			E-MTAB-7484	MicroArray	NCR3LG1	-0.272	-1.842	FALSE
Primary Cd16+ Monocyte			E-MTAB-7484	MicroArray	CMKLR1	-0.272	-1.842	FALSE
Primary Cd16+ Monocyte			E-MTAB-7484	MicroArray	CD274	-0.272	-1.842	FALSE
Primary Cd16+ Monocyte			E-MTAB-7484	MicroArray	PKP2	-0.272	-1.842	FALSE
Primary Cd16+ Monocyte			E-MTAB-7484	MicroArray	GNE	-0.272	-1.84	FALSE
Primary Cd16+ Monocyte			E-MTAB-7484	MicroArray	RBM41	0.272	1.84	FALSE
Primary Cd16+ Monocyte			E-MTAB-7484	MicroArray	DTD1	-0.272	-1.84	FALSE
Primary Cd16+ Monocyte			E-MTAB-7484	MicroArray	GSTM4	0.272	1.84	FALSE
Primary Cd16+ Monocyte			E-MTAB-7484	MicroArray	UPK3A	-0.272	-1.839	FALSE
Primary Cd16+ Monocyte			E-MTAB-7484	MicroArray	NOXRED1	-0.272	-1.839	FALSE
Primary Cd16+ Monocyte			E-MTAB-7484	MicroArray	ZC3HC1	-0.272	-1.839	FALSE
Primary Cd16+ Monocyte			E-MTAB-7484	MicroArray	STK17A	-0.272	-1.839	FALSE
Primary Cd16+ Monocyte			E-MTAB-7484	MicroArray	H2AC4	0.272	1.839	FALSE
Primary Cd16+ Monocyte			E-MTAB-7484	MicroArray	GPR3	0.272	1.839	FALSE
Primary Cd16+ Monocyte			E-MTAB-7484	MicroArray	APOD	0.272	1.839	FALSE
Primary Cd16+ Monocyte			E-MTAB-7484	MicroArray	UBP1	0.272	1.838	FALSE
Primary Cd16+ Monocyte			E-MTAB-7484	MicroArray	C3orf38	-0.271	-1.838	FALSE
Primary Cd16+ Monocyte			E-MTAB-7484	MicroArray	EN2	-0.271	-1.838	FALSE
Primary Cd16+ Monocyte			E-MTAB-7484	MicroArray	SBF1	-0.271	-1.837	FALSE
Primary Cd16+ Monocyte			E-MTAB-7484	MicroArray	CYB5B	-0.271	-1.837	FALSE
Primary Cd16+ Monocyte			E-MTAB-7484	MicroArray	RFX1	-0.271	-1.836	FALSE
Primary Cd16+ Monocyte			E-MTAB-7484	MicroArray	ACTR1B	-0.271	-1.835	FALSE
Primary Cd16+ Monocyte			E-MTAB-7484	MicroArray	APOOL	-0.271	-1.835	FALSE
Primary Cd16+ Monocyte			E-MTAB-7484	MicroArray	LDLR	-0.271	-1.834	FALSE
Primary Cd16+ Monocyte			E-MTAB-7484	MicroArray	CBLL2	0.271	1.833	FALSE
Primary Cd16+ Monocyte			E-MTAB-7484	MicroArray	ARVCF	-0.271	-1.833	FALSE
Primary Cd16+ Monocyte			E-MTAB-7484	MicroArray	TPD52L2	-0.271	-1.833	FALSE
Primary Cd16+ Monocyte			E-MTAB-7484	MicroArray	FSTL5	0.271	1.833	FALSE
Primary Cd16+ Monocyte			E-MTAB-7484	MicroArray	LRRC38	0.271	1.833	FALSE
Primary Cd16+ Monocyte			E-MTAB-7484	MicroArray	SNX29P2	-0.271	-1.832	FALSE
Primary Cd16+ Monocyte			E-MTAB-7484	MicroArray	MAP1LC3A	-0.271	-1.831	FALSE
Primary Cd16+ Monocyte			E-MTAB-7484	MicroArray	LMLN	-0.27	-1.83	FALSE
Primary Cd16+ Monocyte			E-MTAB-7484	MicroArray	AQP11	-0.27	-1.829	FALSE
Primary Cd16+ Monocyte			E-MTAB-7484	MicroArray	TULP3	0.27	1.828	FALSE
Primary Cd16+ Monocyte			E-MTAB-7484	MicroArray	ZBTB41	0.27	1.828	FALSE
Primary Cd16+ Monocyte			E-MTAB-7484	MicroArray	IRF9	-0.27	-1.828	FALSE
Primary Cd16+ Monocyte			E-MTAB-7484	MicroArray	FBXL14	0.27	1.826	FALSE
Primary Cd16+ Monocyte			E-MTAB-7484	MicroArray	PRPF19	-0.27	-1.826	FALSE
Primary Cd16+ Monocyte			E-MTAB-7484	MicroArray	KATNB1	-0.27	-1.826	FALSE
Primary Cd16+ Monocyte			E-MTAB-7484	MicroArray	SLAMF7	-0.27	-1.825	FALSE
Primary Cd16+ Monocyte			E-MTAB-7484	MicroArray	ASCL1	0.269	1.824	FALSE
Primary Cd16+ Monocyte			E-MTAB-7484	MicroArray	PDPN	-0.269	-1.824	FALSE
Primary Cd16+ Monocyte			E-MTAB-7484	MicroArray	TMEM161A	-0.269	-1.824	FALSE
Primary Cd16+ Monocyte			E-MTAB-7484	MicroArray	MFSD8	-0.269	-1.824	FALSE
Primary Cd16+ Monocyte			E-MTAB-7484	MicroArray	PDP2	-0.269	-1.824	FALSE
Primary Cd16+ Monocyte			E-MTAB-7484	MicroArray	HYI	0.269	1.823	FALSE
Primary Cd16+ Monocyte			E-MTAB-7484	MicroArray	SCGB1D2	-0.269	-1.823	FALSE
Primary Cd16+ Monocyte			E-MTAB-7484	MicroArray	LINC01270	-0.269	-1.823	FALSE
Primary Cd16+ Monocyte			E-MTAB-7484	MicroArray	KMT2B	-0.269	-1.823	FALSE
Primary Cd16+ Monocyte			E-MTAB-7484	MicroArray	UBA5	0.269	1.822	FALSE
Primary Cd16+ Monocyte			E-MTAB-7484	MicroArray	KIR2DL4	-0.269	-1.822	FALSE
Primary Cd16+ Monocyte			E-MTAB-7484	MicroArray	DTNA	0.269	1.822	FALSE
Primary Cd16+ Monocyte			E-MTAB-7484	MicroArray	SOWAHC	-0.269	-1.822	FALSE
Primary Cd16+ Monocyte			E-MTAB-7484	MicroArray	DUSP4	-0.269	-1.821	FALSE
Primary Cd16+ Monocyte			E-MTAB-7484	MicroArray	LMAN1L	-0.269	-1.821	FALSE
Primary Cd16+ Monocyte			E-MTAB-7484	MicroArray	SNRPG	-0.269	-1.82	FALSE
Primary Cd16+ Monocyte			E-MTAB-7484	MicroArray	LINC00894	0.269	1.82	FALSE
Primary Cd16+ Monocyte			E-MTAB-7484	MicroArray	ABO	-0.269	-1.82	FALSE
Primary Cd16+ Monocyte			E-MTAB-7484	MicroArray	AGTR2	0.269	1.819	FALSE
Primary Cd16+ Monocyte			E-MTAB-7484	MicroArray	DUS4L	-0.269	-1.819	FALSE
Primary Cd16+ Monocyte			E-MTAB-7484	MicroArray	FAM209B	-0.269	-1.819	FALSE
Primary Cd16+ Monocyte			E-MTAB-7484	MicroArray	IGFBP5	-0.269	-1.819	FALSE
Primary Cd16+ Monocyte			E-MTAB-7484	MicroArray	ZNF436	0.269	1.818	FALSE
Primary Cd16+ Monocyte			E-MTAB-7484	MicroArray	ICA1L	0.269	1.818	FALSE
Primary Cd16+ Monocyte			E-MTAB-7484	MicroArray	CAPN5	0.269	1.818	FALSE
Primary Cd16+ Monocyte			E-MTAB-7484	MicroArray	RNF144A	-0.268	-1.818	FALSE
Primary Cd16+ Monocyte			E-MTAB-7484	MicroArray	CABP2	0.268	1.818	FALSE
Primary Cd16+ Monocyte			E-MTAB-7484	MicroArray	ZNF791	0.268	1.817	FALSE
Primary Cd16+ Monocyte			E-MTAB-7484	MicroArray	DUSP3	0.268	1.817	FALSE
Primary Cd16+ Monocyte			E-MTAB-7484	MicroArray	BEX5	0.268	1.817	FALSE
Primary Cd16+ Monocyte			E-MTAB-7484	MicroArray	SLC35E1	0.268	1.817	FALSE
Primary Cd16+ Monocyte			E-MTAB-7484	MicroArray	ZNF605	0.268	1.816	FALSE
Primary Cd16+ Monocyte			E-MTAB-7484	MicroArray	ATIC	0.268	1.815	FALSE
Primary Cd16+ Monocyte			E-MTAB-7484	MicroArray	LYPD3	-0.268	-1.815	FALSE
Primary Cd16+ Monocyte			E-MTAB-7484	MicroArray	WRN	0.268	1.815	FALSE
Primary Cd16+ Monocyte			E-MTAB-7484	MicroArray	MAGEA8	-0.268	-1.815	FALSE
Primary Cd16+ Monocyte			E-MTAB-7484	MicroArray	LAYN	0.268	1.814	FALSE
Primary Cd16+ Monocyte			E-MTAB-7484	MicroArray	TPTEP1	0.268	1.813	FALSE
Primary Cd16+ Monocyte			E-MTAB-7484	MicroArray	UXS1	-0.268	-1.813	FALSE
Primary Cd16+ Monocyte			E-MTAB-7484	MicroArray	CABYR	-0.268	-1.813	FALSE
Primary Cd16+ Monocyte			E-MTAB-7484	MicroArray	MCEMP1	0.268	1.812	FALSE
Primary Cd16+ Monocyte			E-MTAB-7484	MicroArray	PNLIPRP2	-0.268	-1.812	FALSE
Primary Cd16+ Monocyte			E-MTAB-7484	MicroArray	LCMT1	0.268	1.812	FALSE
Primary Cd16+ Monocyte			E-MTAB-7484	MicroArray	CLMP	-0.268	-1.812	FALSE
Primary Cd16+ Monocyte			E-MTAB-7484	MicroArray	SLC6A20	-0.268	-1.811	FALSE
Primary Cd16+ Monocyte			E-MTAB-7484	MicroArray	GPR143	0.268	1.811	FALSE
Primary Cd16+ Monocyte			E-MTAB-7484	MicroArray	LRRC1	-0.268	-1.811	FALSE
Primary Cd16+ Monocyte			E-MTAB-7484	MicroArray	ZNF264	0.268	1.811	FALSE
Primary Cd16+ Monocyte			E-MTAB-7484	MicroArray	TMCC3	0.267	1.811	FALSE
Primary Cd16+ Monocyte			E-MTAB-7484	MicroArray	ARHGAP20	-0.267	-1.81	FALSE
Primary Cd16+ Monocyte			E-MTAB-7484	MicroArray	TRMT12	-0.267	-1.81	FALSE
Primary Cd16+ Monocyte			E-MTAB-7484	MicroArray	LCN1	-0.267	-1.809	FALSE
Primary Cd16+ Monocyte			E-MTAB-7484	MicroArray	FUT8	0.267	1.809	FALSE
Primary Cd16+ Monocyte			E-MTAB-7484	MicroArray	CCDC28A-AS1	0.267	1.808	FALSE
Primary Cd16+ Monocyte			E-MTAB-7484	MicroArray	SNPH	0.267	1.808	FALSE
Primary Cd16+ Monocyte			E-MTAB-7484	MicroArray	KIR2DS2	0.267	1.805	FALSE
Primary Cd16+ Monocyte			E-MTAB-7484	MicroArray	PFKFB1	-0.267	-1.805	FALSE
Primary Cd16+ Monocyte			E-MTAB-7484	MicroArray	HAND1	-0.267	-1.805	FALSE
Primary Cd16+ Monocyte			E-MTAB-7484	MicroArray	IL1RAPL2	0.267	1.805	FALSE
Primary Cd16+ Monocyte			E-MTAB-7484	MicroArray	WDR36	0.267	1.804	FALSE
Primary Cd16+ Monocyte			E-MTAB-7484	MicroArray	SMYD5	-0.266	-1.804	FALSE
Primary Cd16+ Monocyte			E-MTAB-7484	MicroArray	SLC43A2	-0.266	-1.803	FALSE
Primary Cd16+ Monocyte			E-MTAB-7484	MicroArray	RARG	-0.266	-1.802	FALSE
Primary Cd16+ Monocyte			E-MTAB-7484	MicroArray	CACHD1	-0.266	-1.802	FALSE
Primary Cd16+ Monocyte			E-MTAB-7484	MicroArray	FBXL8	0.266	1.802	FALSE
Primary Cd16+ Monocyte			E-MTAB-7484	MicroArray	NT5C1A	0.266	1.801	FALSE
Primary Cd16+ Monocyte			E-MTAB-7484	MicroArray	OR10H2	0.266	1.799	FALSE
Primary Cd16+ Monocyte			E-MTAB-7484	MicroArray	CDK5	-0.266	-1.799	FALSE
Primary Cd16+ Monocyte			E-MTAB-7484	MicroArray	FOXE3	-0.266	-1.797	FALSE
Primary Cd16+ Monocyte			E-MTAB-7484	MicroArray	CEP76	0.265	1.797	FALSE
Primary Cd16+ Monocyte			E-MTAB-7484	MicroArray	LINC00923	-0.265	-1.797	FALSE
Primary Cd16+ Monocyte			E-MTAB-7484	MicroArray	HKDC1	-0.265	-1.797	FALSE
Primary Cd16+ Monocyte			E-MTAB-7484	MicroArray	THUMPD3	0.265	1.797	FALSE
Primary Cd16+ Monocyte			E-MTAB-7484	MicroArray	TAPT1-AS1	-0.265	-1.796	FALSE
Primary Cd16+ Monocyte			E-MTAB-7484	MicroArray	TRIM51	-0.265	-1.796	FALSE
Primary Cd16+ Monocyte			E-MTAB-7484	MicroArray	ATP2A1	-0.265	-1.796	FALSE
Primary Cd16+ Monocyte			E-MTAB-7484	MicroArray	RADX	0.265	1.796	FALSE
Primary Cd16+ Monocyte			E-MTAB-7484	MicroArray	CYYR1	0.265	1.795	FALSE
Primary Cd16+ Monocyte			E-MTAB-7484	MicroArray	NIBAN2	0.265	1.795	FALSE
Primary Cd16+ Monocyte			E-MTAB-7484	MicroArray	CCDC96	-0.265	-1.795	FALSE
Primary Cd16+ Monocyte			E-MTAB-7484	MicroArray	CCDC50	0.265	1.794	FALSE
Primary Cd16+ Monocyte			E-MTAB-7484	MicroArray	CAMP	0.265	1.794	FALSE
Primary Cd16+ Monocyte			E-MTAB-7484	MicroArray	CHRNA10	-0.265	-1.794	FALSE
Primary Cd16+ Monocyte			E-MTAB-7484	MicroArray	IGFBPL1	-0.265	-1.793	FALSE
Primary Cd16+ Monocyte			E-MTAB-7484	MicroArray	COA4	0.265	1.793	FALSE
Primary Cd16+ Monocyte			E-MTAB-7484	MicroArray	FGF2	-0.265	-1.792	FALSE
Primary Cd16+ Monocyte			E-MTAB-7484	MicroArray	IFITM10	0.265	1.791	FALSE
Primary Cd16+ Monocyte			E-MTAB-7484	MicroArray	PSAPL1	-0.265	-1.791	FALSE
Primary Cd16+ Monocyte			E-MTAB-7484	MicroArray	YPEL2	-0.264	-1.79	FALSE
Primary Cd16+ Monocyte			E-MTAB-7484	MicroArray	SMARCD2	-0.264	-1.788	FALSE
Primary Cd16+ Monocyte			E-MTAB-7484	MicroArray	TCEAL2	-0.264	-1.788	FALSE
Primary Cd16+ Monocyte			E-MTAB-7484	MicroArray	C15orf54	-0.264	-1.787	FALSE
Primary Cd16+ Monocyte			E-MTAB-7484	MicroArray	TSSK3	0.264	1.787	FALSE
Primary Cd16+ Monocyte			E-MTAB-7484	MicroArray	ALPK1	-0.264	-1.786	FALSE
Primary Cd16+ Monocyte			E-MTAB-7484	MicroArray	CASP5	-0.264	-1.786	FALSE
Primary Cd16+ Monocyte			E-MTAB-7484	MicroArray	ZNF682	-0.264	-1.786	FALSE
Primary Cd16+ Monocyte			E-MTAB-7484	MicroArray	CCIN	-0.264	-1.784	FALSE
Primary Cd16+ Monocyte			E-MTAB-7484	MicroArray	ELAVL2	-0.263	-1.784	FALSE
Primary Cd16+ Monocyte			E-MTAB-7484	MicroArray	C19orf57	0.263	1.783	FALSE
Primary Cd16+ Monocyte			E-MTAB-7484	MicroArray	CHORDC1	0.263	1.783	FALSE
Primary Cd16+ Monocyte			E-MTAB-7484	MicroArray	LINC00920	0.263	1.783	FALSE
Primary Cd16+ Monocyte			E-MTAB-7484	MicroArray	MICOS10P1	0.263	1.782	FALSE
Primary Cd16+ Monocyte			E-MTAB-7484	MicroArray	SP7	0.263	1.782	FALSE
Primary Cd16+ Monocyte			E-MTAB-7484	MicroArray	RNF112	0.263	1.782	FALSE
Primary Cd16+ Monocyte			E-MTAB-7484	MicroArray	EHD3	-0.263	-1.782	FALSE
Primary Cd16+ Monocyte			E-MTAB-7484	MicroArray	H1-5	-0.263	-1.781	FALSE
Primary Cd16+ Monocyte			E-MTAB-7484	MicroArray	ILVBL	-0.263	-1.781	FALSE
Primary Cd16+ Monocyte			E-MTAB-7484	MicroArray	KCNAB3	-0.263	-1.78	FALSE
Primary Cd16+ Monocyte			E-MTAB-7484	MicroArray	BEND6	-0.263	-1.78	FALSE
Primary Cd16+ Monocyte			E-MTAB-7484	MicroArray	ZNF211	-0.263	-1.779	FALSE
Primary Cd16+ Monocyte			E-MTAB-7484	MicroArray	AP4M1	0.263	1.778	FALSE
Primary Cd16+ Monocyte			E-MTAB-7484	MicroArray	FUOM	0.263	1.778	FALSE
Primary Cd16+ Monocyte			E-MTAB-7484	MicroArray	TTC21A	0.263	1.778	FALSE
Primary Cd16+ Monocyte			E-MTAB-7484	MicroArray	LRRC73	0.262	1.777	FALSE
Primary Cd16+ Monocyte			E-MTAB-7484	MicroArray	SGSM2	-0.262	-1.776	FALSE
Primary Cd16+ Monocyte			E-MTAB-7484	MicroArray	TMEM213	-0.262	-1.776	FALSE
Primary Cd16+ Monocyte			E-MTAB-7484	MicroArray	RIF1	-0.262	-1.775	FALSE
Primary Cd16+ Monocyte			E-MTAB-7484	MicroArray	ZMYM5	-0.262	-1.775	FALSE
Primary Cd16+ Monocyte			E-MTAB-7484	MicroArray	CABP5	-0.262	-1.775	FALSE
Primary Cd16+ Monocyte			E-MTAB-7484	MicroArray	BCAS4	0.262	1.774	FALSE
Primary Cd16+ Monocyte			E-MTAB-7484	MicroArray	TAGLN2	0.262	1.774	FALSE
Primary Cd16+ Monocyte			E-MTAB-7484	MicroArray	ZSCAN23	-0.262	-1.773	FALSE
Primary Cd16+ Monocyte			E-MTAB-7484	MicroArray	LPP-AS2	-0.262	-1.771	FALSE
Primary Cd16+ Monocyte			E-MTAB-7484	MicroArray	MYNN	0.262	1.771	FALSE
Primary Cd16+ Monocyte			E-MTAB-7484	MicroArray	KDM4B	0.262	1.771	FALSE
Primary Cd16+ Monocyte			E-MTAB-7484	MicroArray	C7orf31	-0.262	-1.77	FALSE
Primary Cd16+ Monocyte			E-MTAB-7484	MicroArray	USF2	-0.261	-1.77	FALSE
Primary Cd16+ Monocyte			E-MTAB-7484	MicroArray	CDKL2	-0.261	-1.769	FALSE
Primary Cd16+ Monocyte			E-MTAB-7484	MicroArray	DCAF12L1	-0.261	-1.768	FALSE
Primary Cd16+ Monocyte			E-MTAB-7484	MicroArray	ZNF417	0.261	1.768	FALSE
Primary Cd16+ Monocyte			E-MTAB-7484	MicroArray	NDST3	-0.261	-1.768	FALSE
Primary Cd16+ Monocyte			E-MTAB-7484	MicroArray	CEP20	0.261	1.767	FALSE
Primary Cd16+ Monocyte			E-MTAB-7484	MicroArray	GUF1	0.261	1.767	FALSE
Primary Cd16+ Monocyte			E-MTAB-7484	MicroArray	LOC730098	-0.261	-1.767	FALSE
Primary Cd16+ Monocyte			E-MTAB-7484	MicroArray	EPB41L4A-AS1	0.261	1.767	FALSE
Primary Cd16+ Monocyte			E-MTAB-7484	MicroArray	DACT2	0.261	1.766	FALSE
Primary Cd16+ Monocyte			E-MTAB-7484	MicroArray	VWA1	0.261	1.766	FALSE
Primary Cd16+ Monocyte			E-MTAB-7484	MicroArray	AIF1L	0.261	1.765	FALSE
Primary Cd16+ Monocyte			E-MTAB-7484	MicroArray	HSPA1L	-0.261	-1.765	FALSE
Primary Cd16+ Monocyte			E-MTAB-7484	MicroArray	DCAF8	-0.261	-1.764	FALSE
Primary Cd16+ Monocyte			E-MTAB-7484	MicroArray	RPS6KA4	0.261	1.764	FALSE
Primary Cd16+ Monocyte			E-MTAB-7484	MicroArray	ADAMTS19	-0.26	-1.761	FALSE
Primary Cd16+ Monocyte			E-MTAB-7484	MicroArray	ZNF227	0.26	1.76	FALSE
Primary Cd16+ Monocyte			E-MTAB-7484	MicroArray	LRRC27	0.26	1.76	FALSE
Primary Cd16+ Monocyte			E-MTAB-7484	MicroArray	KLHDC7B	0.26	1.76	FALSE
Primary Cd16+ Monocyte			E-MTAB-7484	MicroArray	CNDP2	-0.26	-1.759	FALSE
Primary Cd16+ Monocyte			E-MTAB-7484	MicroArray	MFN2	-0.26	-1.759	FALSE
Primary Cd16+ Monocyte			E-MTAB-7484	MicroArray	SNX25	-0.26	-1.758	FALSE
Primary Cd16+ Monocyte			E-MTAB-7484	MicroArray	BDKRB2	-0.26	-1.757	FALSE
Primary Cd16+ Monocyte			E-MTAB-7484	MicroArray	ECI1	-0.26	-1.757	FALSE
Primary Cd16+ Monocyte			E-MTAB-7484	MicroArray	KNL1	-0.259	-1.757	FALSE
Primary Cd16+ Monocyte			E-MTAB-7484	MicroArray	EMX2	-0.259	-1.756	FALSE
Primary Cd16+ Monocyte			E-MTAB-7484	MicroArray	NT5DC1	-0.259	-1.755	FALSE
Primary Cd16+ Monocyte			E-MTAB-7484	MicroArray	KLHL9	-0.259	-1.755	FALSE
Primary Cd16+ Monocyte			E-MTAB-7484	MicroArray	LOC285097	-0.259	-1.753	FALSE
Primary Cd16+ Monocyte			E-MTAB-7484	MicroArray	MCF2	-0.259	-1.753	FALSE
Primary Cd16+ Monocyte			E-MTAB-7484	MicroArray	PSG3	0.259	1.753	FALSE
Primary Cd16+ Monocyte			E-MTAB-7484	MicroArray	TP53TG5	0.259	1.753	FALSE
Primary Cd16+ Monocyte			E-MTAB-7484	MicroArray	BPNT2	0.259	1.752	FALSE
Primary Cd16+ Monocyte			E-MTAB-7484	MicroArray	CTSG	0.259	1.752	FALSE
Primary Cd16+ Monocyte			E-MTAB-7484	MicroArray	CIP2A	0.259	1.752	FALSE
Primary Cd16+ Monocyte			E-MTAB-7484	MicroArray	ZBTB24	-0.259	-1.752	FALSE
Primary Cd16+ Monocyte			E-MTAB-7484	MicroArray	PPP4R1L	-0.259	-1.751	FALSE
Primary Cd16+ Monocyte			E-MTAB-7484	MicroArray	KIF16B	0.259	1.751	FALSE
Primary Cd16+ Monocyte			E-MTAB-7484	MicroArray	FAM174A	0.259	1.751	FALSE
Primary Cd16+ Monocyte			E-MTAB-7484	MicroArray	TLDC2	0.258	1.75	FALSE
Primary Cd16+ Monocyte			E-MTAB-7484	MicroArray	PKLR	0.258	1.75	FALSE
Primary Cd16+ Monocyte			E-MTAB-7484	MicroArray	EXD2	-0.258	-1.75	FALSE
Primary Cd16+ Monocyte			E-MTAB-7484	MicroArray	DDX55	-0.258	-1.749	FALSE
Primary Cd16+ Monocyte			E-MTAB-7484	MicroArray	OR3A1	0.258	1.749	FALSE
Primary Cd16+ Monocyte			E-MTAB-7484	MicroArray	KIF15	0.258	1.749	FALSE
Primary Cd16+ Monocyte			E-MTAB-7484	MicroArray	PCDHB7	0.258	1.748	FALSE
Primary Cd16+ Monocyte			E-MTAB-7484	MicroArray	CLUH	0.258	1.748	FALSE
Primary Cd16+ Monocyte			E-MTAB-7484	MicroArray	CHI3L1	-0.258	-1.748	FALSE
Primary Cd16+ Monocyte			E-MTAB-7484	MicroArray	PCYOX1L	-0.258	-1.748	FALSE
Primary Cd16+ Monocyte			E-MTAB-7484	MicroArray	FGF20	0.258	1.748	FALSE
Primary Cd16+ Monocyte			E-MTAB-7484	MicroArray	SPAG4	0.258	1.746	FALSE
Primary Cd16+ Monocyte			E-MTAB-7484	MicroArray	PRKAR2A	-0.258	-1.746	FALSE
Primary Cd16+ Monocyte			E-MTAB-7484	MicroArray	NRG1	0.258	1.745	FALSE
Primary Cd16+ Monocyte			E-MTAB-7484	MicroArray	SP8	0.258	1.745	FALSE
Primary Cd16+ Monocyte			E-MTAB-7484	MicroArray	CRYBB1	-0.258	-1.745	FALSE
Primary Cd16+ Monocyte			E-MTAB-7484	MicroArray	RTTN	0.257	1.743	FALSE
Primary Cd16+ Monocyte			E-MTAB-7484	MicroArray	NGLY1	0.257	1.743	FALSE
Primary Cd16+ Monocyte			E-MTAB-7484	MicroArray	TYRO3P	0.257	1.742	FALSE
Primary Cd16+ Monocyte			E-MTAB-7484	MicroArray	ISG15	-0.257	-1.742	FALSE
Primary Cd16+ Monocyte			E-MTAB-7484	MicroArray	KLHDC8B	0.257	1.742	FALSE
Primary Cd16+ Monocyte			E-MTAB-7484	MicroArray	PLEKHG5	-0.257	-1.742	FALSE
Primary Cd16+ Monocyte			E-MTAB-7484	MicroArray	CDC42BPA	0.257	1.742	FALSE
Primary Cd16+ Monocyte			E-MTAB-7484	MicroArray	ERVK13-1	0.257	1.742	FALSE
Primary Cd16+ Monocyte			E-MTAB-7484	MicroArray	OLIG2	-0.257	-1.741	FALSE
Primary Cd16+ Monocyte			E-MTAB-7484	MicroArray	MBOAT2	-0.257	-1.741	FALSE
Primary Cd16+ Monocyte			E-MTAB-7484	MicroArray	NPM3	-0.257	-1.741	FALSE
Primary Cd16+ Monocyte			E-MTAB-7484	MicroArray	TSPAN31	-0.257	-1.741	FALSE
Primary Cd16+ Monocyte			E-MTAB-7484	MicroArray	SIGLEC15	0.257	1.741	FALSE
Primary Cd16+ Monocyte			E-MTAB-7484	MicroArray	COQ10A	0.257	1.741	FALSE
Primary Cd16+ Monocyte			E-MTAB-7484	MicroArray	ZNF593	0.257	1.74	FALSE
Primary Cd16+ Monocyte			E-MTAB-7484	MicroArray	MYLK4	-0.257	-1.739	FALSE
Primary Cd16+ Monocyte			E-MTAB-7484	MicroArray	KRT77	0.257	1.739	FALSE
Primary Cd16+ Monocyte			E-MTAB-7484	MicroArray	UBXN10	0.257	1.738	FALSE
Primary Cd16+ Monocyte			E-MTAB-7484	MicroArray	PEG3-AS1	-0.257	-1.738	FALSE
Primary Cd16+ Monocyte			E-MTAB-7484	MicroArray	IKBKG	0.256	1.736	FALSE
Primary Cd16+ Monocyte			E-MTAB-7484	MicroArray	TMEM251	-0.256	-1.736	FALSE
Primary Cd16+ Monocyte			E-MTAB-7484	MicroArray	MASP2	0.256	1.736	FALSE
Primary Cd16+ Monocyte			E-MTAB-7484	MicroArray	OBI1	-0.256	-1.736	FALSE
Primary Cd16+ Monocyte			E-MTAB-7484	MicroArray	FUNDC2	0.256	1.736	FALSE
Primary Cd16+ Monocyte			E-MTAB-7484	MicroArray	EFCAB7	-0.256	-1.735	FALSE
Primary Cd16+ Monocyte			E-MTAB-7484	MicroArray	LYPD2	0.256	1.735	FALSE
Primary Cd16+ Monocyte			E-MTAB-7484	MicroArray	LOC728024	0.256	1.734	FALSE
Primary Cd16+ Monocyte			E-MTAB-7484	MicroArray	SAA1	0.256	1.734	FALSE
Primary Cd16+ Monocyte			E-MTAB-7484	MicroArray	NMNAT2	-0.256	-1.734	FALSE
Primary Cd16+ Monocyte			E-MTAB-7484	MicroArray	DAGLA	-0.256	-1.733	FALSE
Primary Cd16+ Monocyte			E-MTAB-7484	MicroArray	MTG1	0.256	1.733	FALSE
Primary Cd16+ Monocyte			E-MTAB-7484	MicroArray	PRSS27	0.256	1.733	FALSE
Primary Cd16+ Monocyte			E-MTAB-7484	MicroArray	DDX20	0.256	1.733	FALSE
Primary Cd16+ Monocyte			E-MTAB-7484	MicroArray	ANTXR1	0.256	1.733	FALSE
Primary Cd16+ Monocyte			E-MTAB-7484	MicroArray	POU4F1	0.256	1.732	FALSE
Primary Cd16+ Monocyte			E-MTAB-7484	MicroArray	NETO2	-0.256	-1.731	FALSE
Primary Cd16+ Monocyte			E-MTAB-7484	MicroArray	SOX18	-0.256	-1.731	FALSE
Primary Cd16+ Monocyte			E-MTAB-7484	MicroArray	RPARP-AS1	-0.256	-1.73	FALSE
Primary Cd16+ Monocyte			E-MTAB-7484	MicroArray	SMAD4	0.256	1.73	FALSE
Primary Cd16+ Monocyte			E-MTAB-7484	MicroArray	ZFP36L2	0.255	1.729	FALSE
Primary Cd16+ Monocyte			E-MTAB-7484	MicroArray	SYCE3	-0.255	-1.729	FALSE
Primary Cd16+ Monocyte			E-MTAB-7484	MicroArray	HMGXB3	-0.255	-1.729	FALSE
Primary Cd16+ Monocyte			E-MTAB-7484	MicroArray	CENPN	-0.255	-1.729	FALSE
Primary Cd16+ Monocyte			E-MTAB-7484	MicroArray	MYADM	0.255	1.729	FALSE
Primary Cd16+ Monocyte			E-MTAB-7484	MicroArray	LINC00926	-0.255	-1.729	FALSE
Primary Cd16+ Monocyte			E-MTAB-7484	MicroArray	RBPMS2	0.255	1.729	FALSE
Primary Cd16+ Monocyte			E-MTAB-7484	MicroArray	CDX1	-0.255	-1.728	FALSE
Primary Cd16+ Monocyte			E-MTAB-7484	MicroArray	FAM149A	-0.255	-1.728	FALSE
Primary Cd16+ Monocyte			E-MTAB-7484	MicroArray	GABRR1	-0.255	-1.727	FALSE
Primary Cd16+ Monocyte			E-MTAB-7484	MicroArray	P2RX4	0.255	1.727	FALSE
Primary Cd16+ Monocyte			E-MTAB-7484	MicroArray	ITGB2-AS1	-0.255	-1.727	FALSE
Primary Cd16+ Monocyte			E-MTAB-7484	MicroArray	LOC389834	-0.255	-1.726	FALSE
Primary Cd16+ Monocyte			E-MTAB-7484	MicroArray	UCP3	-0.255	-1.726	FALSE
Primary Cd16+ Monocyte			E-MTAB-7484	MicroArray	CD300A	-0.255	-1.726	FALSE
Primary Cd16+ Monocyte			E-MTAB-7484	MicroArray	MAST1	-0.255	-1.726	FALSE
Primary Cd16+ Monocyte			E-MTAB-7484	MicroArray	M1AP	-0.255	-1.725	FALSE
Primary Cd16+ Monocyte			E-MTAB-7484	MicroArray	AQP7	0.255	1.724	FALSE
Primary Cd16+ Monocyte			E-MTAB-7484	MicroArray	ZNF33B	-0.255	-1.724	FALSE
Primary Cd16+ Monocyte			E-MTAB-7484	MicroArray	TMEM268	-0.255	-1.724	FALSE
Primary Cd16+ Monocyte			E-MTAB-7484	MicroArray	LARP1B	0.255	1.724	FALSE
Primary Cd16+ Monocyte			E-MTAB-7484	MicroArray	KRTAP3-1	-0.255	-1.723	FALSE
Primary Cd16+ Monocyte			E-MTAB-7484	MicroArray	CLMN	-0.254	-1.723	FALSE
Primary Cd16+ Monocyte			E-MTAB-7484	MicroArray	PLEKHB1	-0.254	-1.721	FALSE
Primary Cd16+ Monocyte			E-MTAB-7484	MicroArray	NACAD	0.254	1.721	FALSE
Primary Cd16+ Monocyte			E-MTAB-7484	MicroArray	THBD	-0.254	-1.721	FALSE
Primary Cd16+ Monocyte			E-MTAB-7484	MicroArray	PPM1F	0.254	1.72	FALSE
Primary Cd16+ Monocyte			E-MTAB-7484	MicroArray	GSN-AS1	0.254	1.72	FALSE
Primary Cd16+ Monocyte			E-MTAB-7484	MicroArray	MAPK13	-0.254	-1.72	FALSE
Primary Cd16+ Monocyte			E-MTAB-7484	MicroArray	LL22NC03-63E9.3	0.254	1.72	FALSE
Primary Cd16+ Monocyte			E-MTAB-7484	MicroArray	DLEU2L	-0.254	-1.719	FALSE
Primary Cd16+ Monocyte			E-MTAB-7484	MicroArray	SDC4	-0.254	-1.718	FALSE
Primary Cd16+ Monocyte			E-MTAB-7484	MicroArray	HPS5	-0.254	-1.718	FALSE
Primary Cd16+ Monocyte			E-MTAB-7484	MicroArray	ENOPH1	0.254	1.718	FALSE
Primary Cd16+ Monocyte			E-MTAB-7484	MicroArray	TMEM167A	0.254	1.717	FALSE
Primary Cd16+ Monocyte			E-MTAB-7484	MicroArray	LOC102606465	0.253	1.716	FALSE
Primary Cd16+ Monocyte			E-MTAB-7484	MicroArray	ZC2HC1B	-0.253	-1.715	FALSE
Primary Cd16+ Monocyte			E-MTAB-7484	MicroArray	AMMECR1L	0.253	1.715	FALSE
Primary Cd16+ Monocyte			E-MTAB-7484	MicroArray	FLJ30679	-0.253	-1.715	FALSE
Primary Cd16+ Monocyte			E-MTAB-7484	MicroArray	PIEZO1	-0.253	-1.715	FALSE
Primary Cd16+ Monocyte			E-MTAB-7484	MicroArray	CCDC177	-0.253	-1.714	FALSE
Primary Cd16+ Monocyte			E-MTAB-7484	MicroArray	PMS2P1	0.253	1.714	FALSE
Primary Cd16+ Monocyte			E-MTAB-7484	MicroArray	AGTPBP1	0.253	1.714	FALSE
Primary Cd16+ Monocyte			E-MTAB-7484	MicroArray	TMEM272	-0.253	-1.712	FALSE
Primary Cd16+ Monocyte			E-MTAB-7484	MicroArray	GALNT2	0.253	1.712	FALSE
Primary Cd16+ Monocyte			E-MTAB-7484	MicroArray	CST11	0.253	1.712	FALSE
Primary Cd16+ Monocyte			E-MTAB-7484	MicroArray	ATOH1	0.253	1.711	FALSE
Primary Cd16+ Monocyte			E-MTAB-7484	MicroArray	PTPN1	-0.253	-1.71	FALSE
Primary Cd16+ Monocyte			E-MTAB-7484	MicroArray	CXCR6	0.253	1.71	FALSE
Primary Cd16+ Monocyte			E-MTAB-7484	MicroArray	ENTPD7	-0.253	-1.709	FALSE
Primary Cd16+ Monocyte			E-MTAB-7484	MicroArray	LINC00960	-0.252	-1.709	FALSE
Primary Cd16+ Monocyte			E-MTAB-7484	MicroArray	ADCK1	-0.252	-1.709	FALSE
Primary Cd16+ Monocyte			E-MTAB-7484	MicroArray	DCUN1D2	-0.252	-1.709	FALSE
Primary Cd16+ Monocyte			E-MTAB-7484	MicroArray	KCNG2	-0.252	-1.708	FALSE
Primary Cd16+ Monocyte			E-MTAB-7484	MicroArray	COL25A1	-0.252	-1.708	FALSE
Primary Cd16+ Monocyte			E-MTAB-7484	MicroArray	LINC01315	-0.252	-1.707	FALSE
Primary Cd16+ Monocyte			E-MTAB-7484	MicroArray	FAM221B	-0.252	-1.707	FALSE
Primary Cd16+ Monocyte			E-MTAB-7484	MicroArray	C9orf152	0.252	1.707	FALSE
Primary Cd16+ Monocyte			E-MTAB-7484	MicroArray	ZP4	-0.252	-1.707	FALSE
Primary Cd16+ Monocyte			E-MTAB-7484	MicroArray	CHRNA7	0.252	1.706	FALSE
Primary Cd16+ Monocyte			E-MTAB-7484	MicroArray	GPR34	0.252	1.706	FALSE
Primary Cd16+ Monocyte			E-MTAB-7484	MicroArray	BCL7C	0.252	1.706	FALSE
Primary Cd16+ Monocyte			E-MTAB-7484	MicroArray	POM121L9P	-0.252	-1.705	FALSE
Primary Cd16+ Monocyte			E-MTAB-7484	MicroArray	MAGEB6	-0.252	-1.705	FALSE
Primary Cd16+ Monocyte			E-MTAB-7484	MicroArray	F2RL1	0.252	1.705	FALSE
Primary Cd16+ Monocyte			E-MTAB-7484	MicroArray	ROR1	-0.252	-1.705	FALSE
Primary Cd16+ Monocyte			E-MTAB-7484	MicroArray	TBL1X	0.252	1.705	FALSE
Primary Cd16+ Monocyte			E-MTAB-7484	MicroArray	HAVCR1	0.252	1.705	FALSE
Primary Cd16+ Monocyte			E-MTAB-7484	MicroArray	MARCHF3	-0.252	-1.704	FALSE
Primary Cd16+ Monocyte			E-MTAB-7484	MicroArray	SLC25A40	-0.252	-1.704	FALSE
Primary Cd16+ Monocyte			E-MTAB-7484	MicroArray	TNFSF9	0.252	1.703	FALSE
Primary Cd16+ Monocyte			E-MTAB-7484	MicroArray	EXOG	-0.252	-1.703	FALSE
Primary Cd16+ Monocyte			E-MTAB-7484	MicroArray	PANX1	-0.251	-1.702	FALSE
Primary Cd16+ Monocyte			E-MTAB-7484	MicroArray	BMP4	0.251	1.702	FALSE
Primary Cd16+ Monocyte			E-MTAB-7484	MicroArray	NFKBIA	-0.251	-1.701	FALSE
Primary Cd16+ Monocyte			E-MTAB-7484	MicroArray	UTP23	-0.251	-1.701	FALSE
Primary Cd16+ Monocyte			E-MTAB-7484	MicroArray	SNRPC	-0.251	-1.7	FALSE
Primary Cd16+ Monocyte			E-MTAB-7484	MicroArray	LINC01138	0.251	1.699	FALSE
Primary Cd16+ Monocyte			E-MTAB-7484	MicroArray	ISM1	-0.251	-1.699	FALSE
Primary Cd16+ Monocyte			E-MTAB-7484	MicroArray	PTGDS	-0.251	-1.699	FALSE
Primary Cd16+ Monocyte			E-MTAB-7484	MicroArray	PMEL	0.251	1.699	FALSE
Primary Cd16+ Monocyte			E-MTAB-7484	MicroArray	TMEM176A	-0.251	-1.699	FALSE
Primary Cd16+ Monocyte			E-MTAB-7484	MicroArray	FAM135A	0.251	1.698	FALSE
Primary Cd16+ Monocyte			E-MTAB-7484	MicroArray	SNTA1	-0.251	-1.698	FALSE
Primary Cd16+ Monocyte			E-MTAB-7484	MicroArray	TTTY13	0.251	1.698	FALSE
Primary Cd16+ Monocyte			E-MTAB-7484	MicroArray	ASB9	-0.251	-1.698	FALSE
Primary Cd16+ Monocyte			E-MTAB-7484	MicroArray	TUBB3	-0.251	-1.697	FALSE
Primary Cd16+ Monocyte			E-MTAB-7484	MicroArray	OVOL1	0.251	1.697	FALSE
Primary Cd16+ Monocyte			E-MTAB-7484	MicroArray	MINAR1	0.251	1.696	FALSE
Primary Cd16+ Monocyte			E-MTAB-7484	MicroArray	C5orf66-AS1	0.251	1.696	FALSE
Primary Cd16+ Monocyte			E-MTAB-7484	MicroArray	CAPN3	0.251	1.696	FALSE
Primary Cd16+ Monocyte			E-MTAB-7484	MicroArray	DARS2	-0.25	-1.695	FALSE
Primary Cd16+ Monocyte			E-MTAB-7484	MicroArray	SPX	-0.25	-1.695	FALSE
Primary Cd16+ Monocyte			E-MTAB-7484	MicroArray	CMTM6	-0.25	-1.695	FALSE
Primary Cd16+ Monocyte			E-MTAB-7484	MicroArray	PTPRF	-0.25	-1.695	FALSE
Primary Cd16+ Monocyte			E-MTAB-7484	MicroArray	GRM4	0.25	1.694	FALSE
Primary Cd16+ Monocyte			E-MTAB-7484	MicroArray	SCN9A	-0.25	-1.694	FALSE
Primary Cd16+ Monocyte			E-MTAB-7484	MicroArray	DPYSL3	-0.25	-1.694	FALSE
Primary Cd16+ Monocyte			E-MTAB-7484	MicroArray	DNAJC18	-0.25	-1.694	FALSE
Primary Cd16+ Monocyte			E-MTAB-7484	MicroArray	CD24	-0.25	-1.693	FALSE
Primary Cd16+ Monocyte			E-MTAB-7484	MicroArray	NDUFS4	-0.25	-1.693	FALSE
Primary Cd16+ Monocyte			E-MTAB-7484	MicroArray	TMEM168	0.25	1.693	FALSE
Primary Cd16+ Monocyte			E-MTAB-7484	MicroArray	RSBN1L	-0.25	-1.693	FALSE
Primary Cd16+ Monocyte			E-MTAB-7484	MicroArray	ITGB1BP2	-0.25	-1.693	FALSE
Primary Cd16+ Monocyte			E-MTAB-7484	MicroArray	ADGRE1	-0.25	-1.692	FALSE
Primary Cd16+ Monocyte			E-MTAB-7484	MicroArray	LOC644090	-0.25	-1.692	FALSE
Primary Cd16+ Monocyte			E-MTAB-7484	MicroArray	YRDC	-0.25	-1.691	FALSE
Primary Cd16+ Monocyte			E-MTAB-7484	MicroArray	PNPLA4	-0.25	-1.691	FALSE
Primary Cd16+ Monocyte			E-MTAB-7484	MicroArray	EVC2	0.25	1.69	FALSE
Primary Cd16+ Monocyte			E-MTAB-7484	MicroArray	CCR5	-0.25	-1.69	FALSE
Primary Cd16+ Monocyte			E-MTAB-7484	MicroArray	GPR25	0.25	1.69	FALSE
Primary Cd16+ Monocyte			E-MTAB-7484	MicroArray	LINC00665	-0.25	-1.69	FALSE
Primary Cd16+ Monocyte			E-MTAB-7484	MicroArray	RFC1	0.25	1.689	FALSE
Primary Cd16+ Monocyte			E-MTAB-7484	MicroArray	FCGR3B	0.249	1.689	FALSE
Primary Cd16+ Monocyte			E-MTAB-7484	MicroArray	NEPRO	-0.249	-1.689	FALSE
Primary Cd16+ Monocyte			E-MTAB-7484	MicroArray	SOCS7	-0.249	-1.689	FALSE
Primary Cd16+ Monocyte			E-MTAB-7484	MicroArray	ADM	-0.249	-1.688	FALSE
Primary Cd16+ Monocyte			E-MTAB-7484	MicroArray	C9orf64	-0.249	-1.688	FALSE
Primary Cd16+ Monocyte			E-MTAB-7484	MicroArray	TMEM102	0.249	1.687	FALSE
Primary Cd16+ Monocyte			E-MTAB-7484	MicroArray	ARL13B	0.249	1.687	FALSE
Primary Cd16+ Monocyte			E-MTAB-7484	MicroArray	ROPN1	0.249	1.687	FALSE
Primary Cd16+ Monocyte			E-MTAB-7484	MicroArray	TAP2	-0.249	-1.686	FALSE
Primary Cd16+ Monocyte			E-MTAB-7484	MicroArray	CARD9	0.249	1.686	FALSE
Primary Cd16+ Monocyte			E-MTAB-7484	MicroArray	TSKU	0.249	1.686	FALSE
Primary Cd16+ Monocyte			E-MTAB-7484	MicroArray	FRY	-0.249	-1.685	FALSE
Primary Cd16+ Monocyte			E-MTAB-7484	MicroArray	VAMP7	-0.249	-1.685	FALSE
Primary Cd16+ Monocyte			E-MTAB-7484	MicroArray	KLF3-AS1	0.249	1.685	FALSE
Primary Cd16+ Monocyte			E-MTAB-7484	MicroArray	NAT9	0.249	1.685	FALSE
Primary Cd16+ Monocyte			E-MTAB-7484	MicroArray	SERPINB10	0.249	1.685	FALSE
Primary Cd16+ Monocyte			E-MTAB-7484	MicroArray	SPNS2	-0.249	-1.685	FALSE
Primary Cd16+ Monocyte			E-MTAB-7484	MicroArray	MNDA	0.249	1.684	FALSE
Primary Cd16+ Monocyte			E-MTAB-7484	MicroArray	ABHD17B	-0.249	-1.684	FALSE
Primary Cd16+ Monocyte			E-MTAB-7484	MicroArray	CALY	0.249	1.683	FALSE
Primary Cd16+ Monocyte			E-MTAB-7484	MicroArray	SULT1C4	-0.249	-1.683	FALSE
Primary Cd16+ Monocyte			E-MTAB-7484	MicroArray	GJC1	0.249	1.683	FALSE
Primary Cd16+ Monocyte			E-MTAB-7484	MicroArray	KLHL21	0.249	1.683	FALSE
Primary Cd16+ Monocyte			E-MTAB-7484	MicroArray	FOXO3	-0.248	-1.682	FALSE
Primary Cd16+ Monocyte			E-MTAB-7484	MicroArray	ZNF787	-0.248	-1.682	FALSE
Primary Cd16+ Monocyte			E-MTAB-7484	MicroArray	KCNJ4	-0.248	-1.682	FALSE
Primary Cd16+ Monocyte			E-MTAB-7484	MicroArray	MIR4300HG	0.248	1.682	FALSE
Primary Cd16+ Monocyte			E-MTAB-7484	MicroArray	MYL10	-0.248	-1.681	FALSE
Primary Cd16+ Monocyte			E-MTAB-7484	MicroArray	NIPSNAP3B	0.248	1.681	FALSE
Primary Cd16+ Monocyte			E-MTAB-7484	MicroArray	CDCA7L	-0.248	-1.681	FALSE
Primary Cd16+ Monocyte			E-MTAB-7484	MicroArray	TSR2	0.248	1.681	FALSE
Primary Cd16+ Monocyte			E-MTAB-7484	MicroArray	DPYSL4	0.248	1.679	FALSE
Primary Cd16+ Monocyte			E-MTAB-7484	MicroArray	THOC6	0.248	1.679	FALSE
Primary Cd16+ Monocyte			E-MTAB-7484	MicroArray	SLC32A1	0.248	1.678	FALSE
Primary Cd16+ Monocyte			E-MTAB-7484	MicroArray	CCNG1	-0.248	-1.678	FALSE
Primary Cd16+ Monocyte			E-MTAB-7484	MicroArray	LINC00628	-0.248	-1.678	FALSE
Primary Cd16+ Monocyte			E-MTAB-7484	MicroArray	SDC2	-0.248	-1.677	FALSE
Primary Cd16+ Monocyte			E-MTAB-7484	MicroArray	STK25	-0.248	-1.677	FALSE
Primary Cd16+ Monocyte			E-MTAB-7484	MicroArray	ITPKB	0.248	1.677	FALSE
Primary Cd16+ Monocyte			E-MTAB-7484	MicroArray	ZNF492	-0.248	-1.676	FALSE
Primary Cd16+ Monocyte			E-MTAB-7484	MicroArray	FCRLA	0.247	1.675	FALSE
Primary Cd16+ Monocyte			E-MTAB-7484	MicroArray	BSN	-0.247	-1.675	FALSE
Primary Cd16+ Monocyte			E-MTAB-7484	MicroArray	SUV39H1	0.247	1.675	FALSE
Primary Cd16+ Monocyte			E-MTAB-7484	MicroArray	RCCD1	-0.247	-1.675	FALSE
Primary Cd16+ Monocyte			E-MTAB-7484	MicroArray	LINC01554	0.247	1.675	FALSE
Primary Cd16+ Monocyte			E-MTAB-7484	MicroArray	CTTNBP2	0.247	1.674	FALSE
Primary Cd16+ Monocyte			E-MTAB-7484	MicroArray	DPY19L4	0.247	1.674	FALSE
Primary Cd16+ Monocyte			E-MTAB-7484	MicroArray	VIPR2	0.247	1.674	FALSE
Primary Cd16+ Monocyte			E-MTAB-7484	MicroArray	GFRA1	-0.247	-1.674	FALSE
Primary Cd16+ Monocyte			E-MTAB-7484	MicroArray	TMEM135	-0.247	-1.673	FALSE
Primary Cd16+ Monocyte			E-MTAB-7484	MicroArray	REV1	-0.247	-1.672	FALSE
Primary Cd16+ Monocyte			E-MTAB-7484	MicroArray	SLC2A4	-0.247	-1.672	FALSE
Primary Cd16+ Monocyte			E-MTAB-7484	MicroArray	USP40	0.247	1.672	FALSE
Primary Cd16+ Monocyte			E-MTAB-7484	MicroArray	USP18	0.247	1.672	FALSE
Primary Cd16+ Monocyte			E-MTAB-7484	MicroArray	CDIN1	0.247	1.672	FALSE
Primary Cd16+ Monocyte			E-MTAB-7484	MicroArray	DUSP13	-0.247	-1.671	FALSE
Primary Cd16+ Monocyte			E-MTAB-7484	MicroArray	TOP2A	-0.247	-1.671	FALSE
Primary Cd16+ Monocyte			E-MTAB-7484	MicroArray	CCDC17	-0.247	-1.671	FALSE
Primary Cd16+ Monocyte			E-MTAB-7484	MicroArray	TCTN1	-0.247	-1.67	FALSE
Primary Cd16+ Monocyte			E-MTAB-7484	MicroArray	MAP3K21	0.247	1.669	FALSE
Primary Cd16+ Monocyte			E-MTAB-7484	MicroArray	BIK	0.247	1.669	FALSE
Primary Cd16+ Monocyte			E-MTAB-7484	MicroArray	TP53I3	0.246	1.668	FALSE
Primary Cd16+ Monocyte			E-MTAB-7484	MicroArray	H2AX	-0.246	-1.668	FALSE
Primary Cd16+ Monocyte			E-MTAB-7484	MicroArray	GSDMA	0.246	1.668	FALSE
Primary Cd16+ Monocyte			E-MTAB-7484	MicroArray	KRTCAP3	0.246	1.668	FALSE
Primary Cd16+ Monocyte			E-MTAB-7484	MicroArray	KCTD7	-0.246	-1.668	FALSE
Primary Cd16+ Monocyte			E-MTAB-7484	MicroArray	ERN2	0.246	1.667	FALSE
Primary Cd16+ Monocyte			E-MTAB-7484	MicroArray	TDH	0.246	1.667	FALSE
Primary Cd16+ Monocyte			E-MTAB-7484	MicroArray	ST3GAL4	-0.246	-1.666	FALSE
Primary Cd16+ Monocyte			E-MTAB-7484	MicroArray	IRF4	0.246	1.665	FALSE
Primary Cd16+ Monocyte			E-MTAB-7484	MicroArray	LINC00847	-0.246	-1.665	FALSE
Primary Cd16+ Monocyte			E-MTAB-7484	MicroArray	HPYR1	0.246	1.665	FALSE
Primary Cd16+ Monocyte			E-MTAB-7484	MicroArray	RAB3GAP1	-0.246	-1.665	FALSE
Primary Cd16+ Monocyte			E-MTAB-7484	MicroArray	TTC39C	-0.246	-1.665	FALSE
Primary Cd16+ Monocyte			E-MTAB-7484	MicroArray	LARGE1	0.246	1.664	FALSE
Primary Cd16+ Monocyte			E-MTAB-7484	MicroArray	LINC00824	0.246	1.664	FALSE
Primary Cd16+ Monocyte			E-MTAB-7484	MicroArray	LINC01482	-0.246	-1.664	FALSE
Primary Cd16+ Monocyte			E-MTAB-7484	MicroArray	TBX22	0.246	1.663	FALSE
Primary Cd16+ Monocyte			E-MTAB-7484	MicroArray	PTPN3	0.246	1.663	FALSE
Primary Cd16+ Monocyte			E-MTAB-7484	MicroArray	MMP14	-0.246	-1.663	FALSE
Primary Cd16+ Monocyte			E-MTAB-7484	MicroArray	HSPA12B	-0.246	-1.662	FALSE
Primary Cd16+ Monocyte			E-MTAB-7484	MicroArray	TFF3	0.245	1.662	FALSE
Primary Cd16+ Monocyte			E-MTAB-7484	MicroArray	STK4-AS1	0.245	1.662	FALSE
Primary Cd16+ Monocyte			E-MTAB-7484	MicroArray	ZWINT	0.245	1.66	FALSE
Primary Cd16+ Monocyte			E-MTAB-7484	MicroArray	DUSP2	-0.245	-1.66	FALSE
Primary Cd16+ Monocyte			E-MTAB-7484	MicroArray	NOP9	-0.245	-1.66	FALSE
Primary Cd16+ Monocyte			E-MTAB-7484	MicroArray	KCNA6	0.245	1.659	FALSE
Primary Cd16+ Monocyte			E-MTAB-7484	MicroArray	GUCY1B1	-0.245	-1.659	FALSE
Primary Cd16+ Monocyte			E-MTAB-7484	MicroArray	TACSTD2	-0.245	-1.658	FALSE
Primary Cd16+ Monocyte			E-MTAB-7484	MicroArray	NMT2	-0.245	-1.658	FALSE
Primary Cd16+ Monocyte			E-MTAB-7484	MicroArray	MOB1B	-0.245	-1.658	FALSE
Primary Cd16+ Monocyte			E-MTAB-7484	MicroArray	PROZ	0.245	1.658	FALSE
Primary Cd16+ Monocyte			E-MTAB-7484	MicroArray	PCNA	-0.245	-1.657	FALSE
Primary Cd16+ Monocyte			E-MTAB-7484	MicroArray	TBC1D22B	0.245	1.656	FALSE
Primary Cd16+ Monocyte			E-MTAB-7484	MicroArray	AURKA	-0.245	-1.656	FALSE
Primary Cd16+ Monocyte			E-MTAB-7484	MicroArray	HOXA5	0.245	1.655	FALSE
Primary Cd16+ Monocyte			E-MTAB-7484	MicroArray	PGM1	-0.244	-1.654	FALSE
Primary Cd16+ Monocyte			E-MTAB-7484	MicroArray	U2AF2	-0.244	-1.654	FALSE
Primary Cd16+ Monocyte			E-MTAB-7484	MicroArray	PTPRM	-0.244	-1.654	FALSE
Primary Cd16+ Monocyte			E-MTAB-7484	MicroArray	PEF1	-0.244	-1.654	FALSE
Primary Cd16+ Monocyte			E-MTAB-7484	MicroArray	RPGR	0.244	1.654	FALSE
Primary Cd16+ Monocyte			E-MTAB-7484	MicroArray	H4C6	-0.244	-1.654	FALSE
Primary Cd16+ Monocyte			E-MTAB-7484	MicroArray	SPATA22	-0.244	-1.653	FALSE
Primary Cd16+ Monocyte			E-MTAB-7484	MicroArray	TNNC2	0.244	1.653	FALSE
Primary Cd16+ Monocyte			E-MTAB-7484	MicroArray	ARL11	0.244	1.653	FALSE
Primary Cd16+ Monocyte			E-MTAB-7484	MicroArray	LARP1	-0.244	-1.653	FALSE
Primary Cd16+ Monocyte			E-MTAB-7484	MicroArray	CHCHD7	-0.244	-1.653	FALSE
Primary Cd16+ Monocyte			E-MTAB-7484	MicroArray	FHDC1	-0.244	-1.652	FALSE
Primary Cd16+ Monocyte			E-MTAB-7484	MicroArray	PFKFB2	-0.244	-1.652	FALSE
Primary Cd16+ Monocyte			E-MTAB-7484	MicroArray	LARGE-AS1	-0.244	-1.652	FALSE
Primary Cd16+ Monocyte			E-MTAB-7484	MicroArray	KRCC1	-0.244	-1.652	FALSE
Primary Cd16+ Monocyte			E-MTAB-7484	MicroArray	LINC02731	0.244	1.651	FALSE
Primary Cd16+ Monocyte			E-MTAB-7484	MicroArray	ZNF713	0.244	1.651	FALSE
Primary Cd16+ Monocyte			E-MTAB-7484	MicroArray	COMMD8	-0.244	-1.65	FALSE
Primary Cd16+ Monocyte			E-MTAB-7484	MicroArray	ARHGEF1	0.244	1.65	FALSE
Primary Cd16+ Monocyte			E-MTAB-7484	MicroArray	SMCO1	-0.244	-1.65	FALSE
Primary Cd16+ Monocyte			E-MTAB-7484	MicroArray	WDFY4	0.243	1.648	FALSE
Primary Cd16+ Monocyte			E-MTAB-7484	MicroArray	CFAP20	-0.243	-1.648	FALSE
Primary Cd16+ Monocyte			E-MTAB-7484	MicroArray	DUSP11	0.243	1.648	FALSE
Primary Cd16+ Monocyte			E-MTAB-7484	MicroArray	MYOM2	0.243	1.648	FALSE
Primary Cd16+ Monocyte			E-MTAB-7484	MicroArray	NLGN3	0.243	1.648	FALSE
Primary Cd16+ Monocyte			E-MTAB-7484	MicroArray	TIMM9	0.243	1.647	FALSE
Primary Cd16+ Monocyte			E-MTAB-7484	MicroArray	PHKG1	-0.243	-1.647	FALSE
Primary Cd16+ Monocyte			E-MTAB-7484	MicroArray	OR5P3	0.243	1.647	FALSE
Primary Cd16+ Monocyte			E-MTAB-7484	MicroArray	LOC729732	0.243	1.647	FALSE
Primary Cd16+ Monocyte			E-MTAB-7484	MicroArray	LRRC3	-0.243	-1.646	FALSE
Primary Cd16+ Monocyte			E-MTAB-7484	MicroArray	CDC42EP5	-0.243	-1.645	FALSE
Primary Cd16+ Monocyte			E-MTAB-7484	MicroArray	HAUS7	-0.243	-1.644	FALSE
Primary Cd16+ Monocyte			E-MTAB-7484	MicroArray	SHOX	0.243	1.644	FALSE
Primary Cd16+ Monocyte			E-MTAB-7484	MicroArray	KRTAP10-11	-0.243	-1.644	FALSE
Primary Cd16+ Monocyte			E-MTAB-7484	MicroArray	RELB	-0.243	-1.643	FALSE
Primary Cd16+ Monocyte			E-MTAB-7484	MicroArray	STK26	-0.243	-1.643	FALSE
Primary Cd16+ Monocyte			E-MTAB-7484	MicroArray	PDK4	0.243	1.642	FALSE
Primary Cd16+ Monocyte			E-MTAB-7484	MicroArray	CD79A	0.243	1.642	FALSE
Primary Cd16+ Monocyte			E-MTAB-7484	MicroArray	NGB	-0.242	-1.641	FALSE
Primary Cd16+ Monocyte			E-MTAB-7484	MicroArray	GAS2L1	0.242	1.641	FALSE
Primary Cd16+ Monocyte			E-MTAB-7484	MicroArray	AKR1A1	-0.242	-1.64	FALSE
Primary Cd16+ Monocyte			E-MTAB-7484	MicroArray	GEMIN7	-0.242	-1.64	FALSE
Primary Cd16+ Monocyte			E-MTAB-7484	MicroArray	TNFAIP3	-0.242	-1.639	FALSE
Primary Cd16+ Monocyte			E-MTAB-7484	MicroArray	TNFRSF12A	-0.242	-1.639	FALSE
Primary Cd16+ Monocyte			E-MTAB-7484	MicroArray	BCO1	-0.242	-1.638	FALSE
Primary Cd16+ Monocyte			E-MTAB-7484	MicroArray	MAGOH2P	0.242	1.638	FALSE
Primary Cd16+ Monocyte			E-MTAB-7484	MicroArray	AIDA	-0.242	-1.638	FALSE
Primary Cd16+ Monocyte			E-MTAB-7484	MicroArray	CD200	0.242	1.638	FALSE
Primary Cd16+ Monocyte			E-MTAB-7484	MicroArray	PTPN7	0.242	1.638	FALSE
Primary Cd16+ Monocyte			E-MTAB-7484	MicroArray	PRDM15	0.242	1.638	FALSE
Primary Cd16+ Monocyte			E-MTAB-7484	MicroArray	CORO2B	-0.242	-1.637	FALSE
Primary Cd16+ Monocyte			E-MTAB-7484	MicroArray	SLC52A1	-0.242	-1.637	FALSE
Primary Cd16+ Monocyte			E-MTAB-7484	MicroArray	BANF2	0.242	1.637	FALSE
Primary Cd16+ Monocyte			E-MTAB-7484	MicroArray	CLIC4	-0.242	-1.637	FALSE
Primary Cd16+ Monocyte			E-MTAB-7484	MicroArray	AKTIP	0.242	1.636	FALSE
Primary Cd16+ Monocyte			E-MTAB-7484	MicroArray	DNASE2	-0.242	-1.636	FALSE
Primary Cd16+ Monocyte			E-MTAB-7484	MicroArray	TBC1D29P	-0.242	-1.636	FALSE
Primary Cd16+ Monocyte			E-MTAB-7484	MicroArray	WDSUB1	-0.241	-1.635	FALSE
Primary Cd16+ Monocyte			E-MTAB-7484	MicroArray	SGPP1	-0.241	-1.634	FALSE
Primary Cd16+ Monocyte			E-MTAB-7484	MicroArray	ECSIT	0.241	1.633	FALSE
Primary Cd16+ Monocyte			E-MTAB-7484	MicroArray	SMIM29	0.241	1.633	FALSE
Primary Cd16+ Monocyte			E-MTAB-7484	MicroArray	APOL3	-0.241	-1.633	FALSE
Primary Cd16+ Monocyte			E-MTAB-7484	MicroArray	CHID1	-0.241	-1.633	FALSE
Primary Cd16+ Monocyte			E-MTAB-7484	MicroArray	USP46	0.241	1.632	FALSE
Primary Cd16+ Monocyte			E-MTAB-7484	MicroArray	DOCK8-AS1	0.241	1.632	FALSE
Primary Cd16+ Monocyte			E-MTAB-7484	MicroArray	FANCF	-0.241	-1.632	FALSE
Primary Cd16+ Monocyte			E-MTAB-7484	MicroArray	STKLD1	0.241	1.632	FALSE
Primary Cd16+ Monocyte			E-MTAB-7484	MicroArray	RIN3	-0.241	-1.631	FALSE
Primary Cd16+ Monocyte			E-MTAB-7484	MicroArray	TLCD1	0.241	1.631	FALSE
Primary Cd16+ Monocyte			E-MTAB-7484	MicroArray	KNTC1	-0.241	-1.63	FALSE
Primary Cd16+ Monocyte			E-MTAB-7484	MicroArray	LIN7B	-0.241	-1.63	FALSE
Primary Cd16+ Monocyte			E-MTAB-7484	MicroArray	PLXNA1	-0.241	-1.63	FALSE
Primary Cd16+ Monocyte			E-MTAB-7484	MicroArray	POPDC2	-0.241	-1.63	FALSE
Primary Cd16+ Monocyte			E-MTAB-7484	MicroArray	FLACC1	0.241	1.63	FALSE
Primary Cd16+ Monocyte			E-MTAB-7484	MicroArray	PMS2P5	-0.241	-1.629	FALSE
Primary Cd16+ Monocyte			E-MTAB-7484	MicroArray	BRD9	0.241	1.629	FALSE
Primary Cd16+ Monocyte			E-MTAB-7484	MicroArray	P2RY12	-0.241	-1.629	FALSE
Primary Cd16+ Monocyte			E-MTAB-7484	MicroArray	MAGEC1	0.24	1.628	FALSE
Primary Cd16+ Monocyte			E-MTAB-7484	MicroArray	TDG	-0.24	-1.628	FALSE
Primary Cd16+ Monocyte			E-MTAB-7484	MicroArray	RPS6KC1	0.24	1.626	FALSE
Primary Cd16+ Monocyte			E-MTAB-7484	MicroArray	ZNF527	-0.24	-1.626	FALSE
Primary Cd16+ Monocyte			E-MTAB-7484	MicroArray	CENPK	0.24	1.626	FALSE
Primary Cd16+ Monocyte			E-MTAB-7484	MicroArray	CA6	0.24	1.624	FALSE
Primary Cd16+ Monocyte			E-MTAB-7484	MicroArray	CPA5	-0.24	-1.624	FALSE
Primary Cd16+ Monocyte			E-MTAB-7484	MicroArray	RASSF3	-0.24	-1.624	FALSE
Primary Cd16+ Monocyte			E-MTAB-7484	MicroArray	GCA	-0.24	-1.624	FALSE
Primary Cd16+ Monocyte			E-MTAB-7484	MicroArray	NFATC4	0.24	1.624	FALSE
Primary Cd16+ Monocyte			E-MTAB-7484	MicroArray	ING2	0.24	1.623	FALSE
Primary Cd16+ Monocyte			E-MTAB-7484	MicroArray	COX10	0.24	1.623	FALSE
Primary Cd16+ Monocyte			E-MTAB-7484	MicroArray	PYCARD-AS1	-0.24	-1.623	FALSE
Primary Cd16+ Monocyte			E-MTAB-7484	MicroArray	CDH20	-0.24	-1.623	FALSE
Primary Cd16+ Monocyte			E-MTAB-7484	MicroArray	RGSL1	0.24	1.622	FALSE
Primary Cd16+ Monocyte			E-MTAB-7484	MicroArray	PRTG	-0.24	-1.621	FALSE
Primary Cd16+ Monocyte			E-MTAB-7484	MicroArray	VSTM2L	0.239	1.62	FALSE
Primary Cd16+ Monocyte			E-MTAB-7484	MicroArray	IQCK	0.239	1.619	FALSE
Primary Cd16+ Monocyte			E-MTAB-7484	MicroArray	PI16	-0.239	-1.618	FALSE
Primary Cd16+ Monocyte			E-MTAB-7484	MicroArray	RALGDS	0.239	1.618	FALSE
Primary Cd16+ Monocyte			E-MTAB-7484	MicroArray	ERVFRD-1	0.239	1.617	FALSE
Primary Cd16+ Monocyte			E-MTAB-7484	MicroArray	PUM3	0.239	1.617	FALSE
Primary Cd16+ Monocyte			E-MTAB-7484	MicroArray	SSH3	0.239	1.617	FALSE
Primary Cd16+ Monocyte			E-MTAB-7484	MicroArray	PCK2	-0.239	-1.616	FALSE
Primary Cd16+ Monocyte			E-MTAB-7484	MicroArray	C12orf29	-0.239	-1.615	FALSE
Primary Cd16+ Monocyte			E-MTAB-7484	MicroArray	SMARCD3	-0.239	-1.615	FALSE
Primary Cd16+ Monocyte			E-MTAB-7484	MicroArray	VPS26C	0.239	1.615	FALSE
Primary Cd16+ Monocyte			E-MTAB-7484	MicroArray	FANCM	-0.238	-1.61	FALSE
Primary Cd16+ Monocyte			E-MTAB-7484	MicroArray	FGF16	0.238	1.61	FALSE
Primary Cd16+ Monocyte			E-MTAB-7484	MicroArray	NAA30	-0.238	-1.61	FALSE
Primary Cd16+ Monocyte			E-MTAB-7484	MicroArray	PCDH11X	-0.238	-1.609	FALSE
Primary Cd16+ Monocyte			E-MTAB-7484	MicroArray	ADAP2	0.238	1.608	FALSE
Primary Cd16+ Monocyte			E-MTAB-7484	MicroArray	MCM3AP-AS1	0.238	1.608	FALSE
Primary Cd16+ Monocyte			E-MTAB-7484	MicroArray	NID1	-0.238	-1.608	FALSE
Primary Cd16+ Monocyte			E-MTAB-7484	MicroArray	RNF40	0.238	1.608	FALSE
Primary Cd16+ Monocyte			E-MTAB-7484	MicroArray	RPRD1A	-0.237	-1.607	FALSE
Primary Cd16+ Monocyte			E-MTAB-7484	MicroArray	GLIS1	-0.237	-1.607	FALSE
Primary Cd16+ Monocyte			E-MTAB-7484	MicroArray	LRRFIP2	-0.237	-1.607	FALSE
Primary Cd16+ Monocyte			E-MTAB-7484	MicroArray	LEKR1	-0.237	-1.607	FALSE
Primary Cd16+ Monocyte			E-MTAB-7484	MicroArray	ZNF347	-0.237	-1.607	FALSE
Primary Cd16+ Monocyte			E-MTAB-7484	MicroArray	ZFPL1	-0.237	-1.606	FALSE
Primary Cd16+ Monocyte			E-MTAB-7484	MicroArray	GUCA2A	-0.237	-1.606	FALSE
Primary Cd16+ Monocyte			E-MTAB-7484	MicroArray	NHLH1	-0.237	-1.605	FALSE
Primary Cd16+ Monocyte			E-MTAB-7484	MicroArray	PGAP3	0.237	1.605	FALSE
Primary Cd16+ Monocyte			E-MTAB-7484	MicroArray	C1QB	-0.237	-1.604	FALSE
Primary Cd16+ Monocyte			E-MTAB-7484	MicroArray	C5orf63	-0.237	-1.604	FALSE
Primary Cd16+ Monocyte			E-MTAB-7484	MicroArray	PLA2G4A	0.237	1.604	FALSE
Primary Cd16+ Monocyte			E-MTAB-7484	MicroArray	C21orf62	0.237	1.604	FALSE
Primary Cd16+ Monocyte			E-MTAB-7484	MicroArray	FAM160A2	-0.237	-1.604	FALSE
Primary Cd16+ Monocyte			E-MTAB-7484	MicroArray	LOC100129098	-0.237	-1.604	FALSE
Primary Cd16+ Monocyte			E-MTAB-7484	MicroArray	MORC2	-0.237	-1.603	FALSE
Primary Cd16+ Monocyte			E-MTAB-7484	MicroArray	ATG9B	0.237	1.603	FALSE
Primary Cd16+ Monocyte			E-MTAB-7484	MicroArray	SATB2	-0.237	-1.603	FALSE
Primary Cd16+ Monocyte			E-MTAB-7484	MicroArray	LNX2	-0.237	-1.602	FALSE
Primary Cd16+ Monocyte			E-MTAB-7484	MicroArray	FAM71F2	0.237	1.602	FALSE
Primary Cd16+ Monocyte			E-MTAB-7484	MicroArray	KIF9-AS1	0.237	1.601	FALSE
Primary Cd16+ Monocyte			E-MTAB-7484	MicroArray	CD1E	-0.237	-1.601	FALSE
Primary Cd16+ Monocyte			E-MTAB-7484	MicroArray	PRPSAP1	-0.236	-1.601	FALSE
Primary Cd16+ Monocyte			E-MTAB-7484	MicroArray	OR5L2	-0.236	-1.601	FALSE
Primary Cd16+ Monocyte			E-MTAB-7484	MicroArray	CAAP1	-0.236	-1.6	FALSE
Primary Cd16+ Monocyte			E-MTAB-7484	MicroArray	INHA	-0.236	-1.599	FALSE
Primary Cd16+ Monocyte			E-MTAB-7484	MicroArray	TNFRSF10A	-0.236	-1.599	FALSE
Primary Cd16+ Monocyte			E-MTAB-7484	MicroArray	ZNF486	0.236	1.599	FALSE
Primary Cd16+ Monocyte			E-MTAB-7484	MicroArray	SAYSD1	-0.236	-1.598	FALSE
Primary Cd16+ Monocyte			E-MTAB-7484	MicroArray	ZNF620	0.236	1.598	FALSE
Primary Cd16+ Monocyte			E-MTAB-7484	MicroArray	CH25H	0.236	1.597	FALSE
Primary Cd16+ Monocyte			E-MTAB-7484	MicroArray	SLCO5A1	0.236	1.597	FALSE
Primary Cd16+ Monocyte			E-MTAB-7484	MicroArray	GPR18	0.236	1.597	FALSE
Primary Cd16+ Monocyte			E-MTAB-7484	MicroArray	MTERF1	-0.236	-1.597	FALSE
Primary Cd16+ Monocyte			E-MTAB-7484	MicroArray	SHLD1	-0.236	-1.596	FALSE
Primary Cd16+ Monocyte			E-MTAB-7484	MicroArray	CASP8AP2	0.236	1.595	FALSE
Primary Cd16+ Monocyte			E-MTAB-7484	MicroArray	UBXN10-AS1	-0.236	-1.595	FALSE
Primary Cd16+ Monocyte			E-MTAB-7484	MicroArray	DRAM1	-0.236	-1.595	FALSE
Primary Cd16+ Monocyte			E-MTAB-7484	MicroArray	RAP2C	-0.236	-1.595	FALSE
Primary Cd16+ Monocyte			E-MTAB-7484	MicroArray	POLR1E	-0.235	-1.594	FALSE
Primary Cd16+ Monocyte			E-MTAB-7484	MicroArray	REG3G	-0.235	-1.594	FALSE
Primary Cd16+ Monocyte			E-MTAB-7484	MicroArray	TET1	-0.235	-1.594	FALSE
Primary Cd16+ Monocyte			E-MTAB-7484	MicroArray	TCP10L3	0.235	1.592	FALSE
Primary Cd16+ Monocyte			E-MTAB-7484	MicroArray	ELOVL2-AS1	0.235	1.592	FALSE
Primary Cd16+ Monocyte			E-MTAB-7484	MicroArray	SELENOS	-0.235	-1.592	FALSE
Primary Cd16+ Monocyte			E-MTAB-7484	MicroArray	KIFC3	-0.235	-1.592	FALSE
Primary Cd16+ Monocyte			E-MTAB-7484	MicroArray	LINC00173	0.235	1.591	FALSE
Primary Cd16+ Monocyte			E-MTAB-7484	MicroArray	TCIM	-0.235	-1.591	FALSE
Primary Cd16+ Monocyte			E-MTAB-7484	MicroArray	IER5	-0.235	-1.591	FALSE
Primary Cd16+ Monocyte			E-MTAB-7484	MicroArray	TGM5	0.235	1.591	FALSE
Primary Cd16+ Monocyte			E-MTAB-7484	MicroArray	GUCY2C	-0.235	-1.591	FALSE
Primary Cd16+ Monocyte			E-MTAB-7484	MicroArray	NAPB	0.235	1.591	FALSE
Primary Cd16+ Monocyte			E-MTAB-7484	MicroArray	CLEC4GP1	0.235	1.591	FALSE
Primary Cd16+ Monocyte			E-MTAB-7484	MicroArray	STX12	0.235	1.59	FALSE
Primary Cd16+ Monocyte			E-MTAB-7484	MicroArray	KXD1	-0.235	-1.59	FALSE
Primary Cd16+ Monocyte			E-MTAB-7484	MicroArray	ADAMTS12	0.235	1.589	FALSE
Primary Cd16+ Monocyte			E-MTAB-7484	MicroArray	TENT4B	0.235	1.589	FALSE
Primary Cd16+ Monocyte			E-MTAB-7484	MicroArray	KRT15	-0.235	-1.588	FALSE
Primary Cd16+ Monocyte			E-MTAB-7484	MicroArray	SERTAD2	-0.234	-1.587	FALSE
Primary Cd16+ Monocyte			E-MTAB-7484	MicroArray	SFMBT2	0.234	1.587	FALSE
Primary Cd16+ Monocyte			E-MTAB-7484	MicroArray	DNAI4	0.234	1.586	FALSE
Primary Cd16+ Monocyte			E-MTAB-7484	MicroArray	PNMA3	-0.234	-1.586	FALSE
Primary Cd16+ Monocyte			E-MTAB-7484	MicroArray	LOC100132356	0.234	1.586	FALSE
Primary Cd16+ Monocyte			E-MTAB-7484	MicroArray	FOXM1	-0.234	-1.585	FALSE
Primary Cd16+ Monocyte			E-MTAB-7484	MicroArray	MIR663AHG	-0.234	-1.585	FALSE
Primary Cd16+ Monocyte			E-MTAB-7484	MicroArray	WLS	-0.234	-1.585	FALSE
Primary Cd16+ Monocyte			E-MTAB-7484	MicroArray	CDH22	0.234	1.585	FALSE
Primary Cd16+ Monocyte			E-MTAB-7484	MicroArray	BTNL3	0.234	1.584	FALSE
Primary Cd16+ Monocyte			E-MTAB-7484	MicroArray	LOC100289230	0.234	1.584	FALSE
Primary Cd16+ Monocyte			E-MTAB-7484	MicroArray	TMEM245	-0.234	-1.584	FALSE
Primary Cd16+ Monocyte			E-MTAB-7484	MicroArray	CCR6	0.234	1.583	FALSE
Primary Cd16+ Monocyte			E-MTAB-7484	MicroArray	IL15	0.234	1.582	FALSE
Primary Cd16+ Monocyte			E-MTAB-7484	MicroArray	BLOC1S4	-0.234	-1.582	FALSE
Primary Cd16+ Monocyte			E-MTAB-7484	MicroArray	GP2	0.234	1.582	FALSE
Primary Cd16+ Monocyte			E-MTAB-7484	MicroArray	PGAM1	0.234	1.582	FALSE
Primary Cd16+ Monocyte			E-MTAB-7484	MicroArray	NOD2	0.234	1.582	FALSE
Primary Cd16+ Monocyte			E-MTAB-7484	MicroArray	ATP1B2	-0.234	-1.582	FALSE
Primary Cd16+ Monocyte			E-MTAB-7484	MicroArray	OR6W1P	-0.234	-1.582	FALSE
Primary Cd16+ Monocyte			E-MTAB-7484	MicroArray	OR10J1	0.234	1.581	FALSE
Primary Cd16+ Monocyte			E-MTAB-7484	MicroArray	INTS6	-0.234	-1.581	FALSE
Primary Cd16+ Monocyte			E-MTAB-7484	MicroArray	FER1L6-AS1	0.234	1.581	FALSE
Primary Cd16+ Monocyte			E-MTAB-7484	MicroArray	RMND5A	0.233	1.581	FALSE
Primary Cd16+ Monocyte			E-MTAB-7484	MicroArray	MRTO4	0.233	1.58	FALSE
Primary Cd16+ Monocyte			E-MTAB-7484	MicroArray	NPTXR	0.233	1.58	FALSE
Primary Cd16+ Monocyte			E-MTAB-7484	MicroArray	CLEC12B	0.233	1.58	FALSE
Primary Cd16+ Monocyte			E-MTAB-7484	MicroArray	XAF1	-0.233	-1.58	FALSE
Primary Cd16+ Monocyte			E-MTAB-7484	MicroArray	ST6GAL1	0.233	1.58	FALSE
Primary Cd16+ Monocyte			E-MTAB-7484	MicroArray	SLC22A25	-0.233	-1.58	FALSE
Primary Cd16+ Monocyte			E-MTAB-7484	MicroArray	ABCB10	0.233	1.58	FALSE
Primary Cd16+ Monocyte			E-MTAB-7484	MicroArray	SLC17A6	-0.233	-1.579	FALSE
Primary Cd16+ Monocyte			E-MTAB-7484	MicroArray	MAP4K2	0.233	1.579	FALSE
Primary Cd16+ Monocyte			E-MTAB-7484	MicroArray	LINC00313	0.233	1.579	FALSE
Primary Cd16+ Monocyte			E-MTAB-7484	MicroArray	KRT36	0.233	1.578	FALSE
Primary Cd16+ Monocyte			E-MTAB-7484	MicroArray	USP6NL	-0.233	-1.577	FALSE
Primary Cd16+ Monocyte			E-MTAB-7484	MicroArray	ANKFY1	-0.233	-1.577	FALSE
Primary Cd16+ Monocyte			E-MTAB-7484	MicroArray	ODAPH	-0.233	-1.577	FALSE
Primary Cd16+ Monocyte			E-MTAB-7484	MicroArray	BRSK1	0.233	1.577	FALSE
Primary Cd16+ Monocyte			E-MTAB-7484	MicroArray	BTBD16	-0.233	-1.576	FALSE
Primary Cd16+ Monocyte			E-MTAB-7484	MicroArray	IFIT3	-0.233	-1.576	FALSE
Primary Cd16+ Monocyte			E-MTAB-7484	MicroArray	ARMC6	-0.233	-1.575	FALSE
Primary Cd16+ Monocyte			E-MTAB-7484	MicroArray	LRP12	-0.233	-1.575	FALSE
Primary Cd16+ Monocyte			E-MTAB-7484	MicroArray	AP1S3	-0.233	-1.575	FALSE
Primary Cd16+ Monocyte			E-MTAB-7484	MicroArray	ACSL1	-0.233	-1.575	FALSE
Primary Cd16+ Monocyte			E-MTAB-7484	MicroArray	UPK2	-0.233	-1.574	FALSE
Primary Cd16+ Monocyte			E-MTAB-7484	MicroArray	C2orf50	0.233	1.574	FALSE
Primary Cd16+ Monocyte			E-MTAB-7484	MicroArray	RABL2A	0.232	1.574	FALSE
Primary Cd16+ Monocyte			E-MTAB-7484	MicroArray	PHF20	0.232	1.573	FALSE
Primary Cd16+ Monocyte			E-MTAB-7484	MicroArray	KLRA1P	-0.232	-1.573	FALSE
Primary Cd16+ Monocyte			E-MTAB-7484	MicroArray	ACBD6	-0.232	-1.572	FALSE
Primary Cd16+ Monocyte			E-MTAB-7484	MicroArray	ARID4A	-0.232	-1.572	FALSE
Primary Cd16+ Monocyte			E-MTAB-7484	MicroArray	LSM5	-0.232	-1.572	FALSE
Primary Cd16+ Monocyte			E-MTAB-7484	MicroArray	NRN1	0.232	1.571	FALSE
Primary Cd16+ Monocyte			E-MTAB-7484	MicroArray	CDKN1C	0.232	1.571	FALSE
Primary Cd16+ Monocyte			E-MTAB-7484	MicroArray	HDGFL3	0.232	1.57	FALSE
Primary Cd16+ Monocyte			E-MTAB-7484	MicroArray	DUSP21	0.232	1.57	FALSE
Primary Cd16+ Monocyte			E-MTAB-7484	MicroArray	ANKZF1	-0.232	-1.57	FALSE
Primary Cd16+ Monocyte			E-MTAB-7484	MicroArray	SUPT16H	-0.232	-1.57	FALSE
Primary Cd16+ Monocyte			E-MTAB-7484	MicroArray	RP2	0.232	1.57	FALSE
Primary Cd16+ Monocyte			E-MTAB-7484	MicroArray	GCNA	0.232	1.569	FALSE
Primary Cd16+ Monocyte			E-MTAB-7484	MicroArray	UTP14A	-0.232	-1.569	FALSE
Primary Cd16+ Monocyte			E-MTAB-7484	MicroArray	PPP1R36	-0.232	-1.569	FALSE
Primary Cd16+ Monocyte			E-MTAB-7484	MicroArray	PFDN4	0.232	1.569	FALSE
Primary Cd16+ Monocyte			E-MTAB-7484	MicroArray	ARL4D	-0.232	-1.569	FALSE
Primary Cd16+ Monocyte			E-MTAB-7484	MicroArray	GANC	0.232	1.569	FALSE
Primary Cd16+ Monocyte			E-MTAB-7484	MicroArray	FBXO45	0.232	1.568	FALSE
Primary Cd16+ Monocyte			E-MTAB-7484	MicroArray	HNMT	-0.232	-1.567	FALSE
Primary Cd16+ Monocyte			E-MTAB-7484	MicroArray	KLHL6	-0.231	-1.567	FALSE
Primary Cd16+ Monocyte			E-MTAB-7484	MicroArray	BFSP1	-0.231	-1.567	FALSE
Primary Cd16+ Monocyte			E-MTAB-7484	MicroArray	RPP30	-0.231	-1.567	FALSE
Primary Cd16+ Monocyte			E-MTAB-7484	MicroArray	SLC22A4	-0.231	-1.567	FALSE
Primary Cd16+ Monocyte			E-MTAB-7484	MicroArray	ITGAD	-0.231	-1.567	FALSE
Primary Cd16+ Monocyte			E-MTAB-7484	MicroArray	ADAMTS7	-0.231	-1.566	FALSE
Primary Cd16+ Monocyte			E-MTAB-7484	MicroArray	MRGPRF	-0.231	-1.566	FALSE
Primary Cd16+ Monocyte			E-MTAB-7484	MicroArray	ZNF574	-0.231	-1.565	FALSE
Primary Cd16+ Monocyte			E-MTAB-7484	MicroArray	IKBIP	0.231	1.564	FALSE
Primary Cd16+ Monocyte			E-MTAB-7484	MicroArray	POLD1	-0.231	-1.564	FALSE
Primary Cd16+ Monocyte			E-MTAB-7484	MicroArray	SIGLEC5	-0.231	-1.564	FALSE
Primary Cd16+ Monocyte			E-MTAB-7484	MicroArray	ARSG	0.231	1.564	FALSE
Primary Cd16+ Monocyte			E-MTAB-7484	MicroArray	PCDHB19P	-0.231	-1.563	FALSE
Primary Cd16+ Monocyte			E-MTAB-7484	MicroArray	PIAS2	0.231	1.563	FALSE
Primary Cd16+ Monocyte			E-MTAB-7484	MicroArray	CD99P1	-0.231	-1.563	FALSE
Primary Cd16+ Monocyte			E-MTAB-7484	MicroArray	SLC29A1	0.231	1.562	FALSE
Primary Cd16+ Monocyte			E-MTAB-7484	MicroArray	LYZL1	-0.231	-1.562	FALSE
Primary Cd16+ Monocyte			E-MTAB-7484	MicroArray	PWWP2B	0.231	1.562	FALSE
Primary Cd16+ Monocyte			E-MTAB-7484	MicroArray	CNIH4	-0.231	-1.562	FALSE
Primary Cd16+ Monocyte			E-MTAB-7484	MicroArray	ECH1	0.231	1.562	FALSE
Primary Cd16+ Monocyte			E-MTAB-7484	MicroArray	CCNE1	-0.231	-1.562	FALSE
Primary Cd16+ Monocyte			E-MTAB-7484	MicroArray	ARPC5L	0.231	1.562	FALSE
Primary Cd16+ Monocyte			E-MTAB-7484	MicroArray	FAM207A	0.231	1.562	FALSE
Primary Cd16+ Monocyte			E-MTAB-7484	MicroArray	GFRA3	0.231	1.561	FALSE
Primary Cd16+ Monocyte			E-MTAB-7484	MicroArray	GRAMD1B	0.23	1.56	FALSE
Primary Cd16+ Monocyte			E-MTAB-7484	MicroArray	LRRC37A4P	-0.23	-1.56	FALSE
Primary Cd16+ Monocyte			E-MTAB-7484	MicroArray	KCNG3	0.23	1.56	FALSE
Primary Cd16+ Monocyte			E-MTAB-7484	MicroArray	PSMD9	-0.23	-1.559	FALSE
Primary Cd16+ Monocyte			E-MTAB-7484	MicroArray	CLCNKB	0.23	1.558	FALSE
Primary Cd16+ Monocyte			E-MTAB-7484	MicroArray	HES5	0.23	1.558	FALSE
Primary Cd16+ Monocyte			E-MTAB-7484	MicroArray	PSPH	-0.23	-1.558	FALSE
Primary Cd16+ Monocyte			E-MTAB-7484	MicroArray	CCDC42	0.23	1.558	FALSE
Primary Cd16+ Monocyte			E-MTAB-7484	MicroArray	PPP1R17	-0.23	-1.557	FALSE
Primary Cd16+ Monocyte			E-MTAB-7484	MicroArray	ZNF582-AS1	0.23	1.557	FALSE
Primary Cd16+ Monocyte			E-MTAB-7484	MicroArray	MIPOL1	0.23	1.557	FALSE
Primary Cd16+ Monocyte			E-MTAB-7484	MicroArray	EXOSC5	0.23	1.557	FALSE
Primary Cd16+ Monocyte			E-MTAB-7484	MicroArray	CAPN15	-0.23	-1.557	FALSE
Primary Cd16+ Monocyte			E-MTAB-7484	MicroArray	KIAA1191	0.23	1.556	FALSE
Primary Cd16+ Monocyte			E-MTAB-7484	MicroArray	ELAPOR1	-0.23	-1.556	FALSE
Primary Cd16+ Monocyte			E-MTAB-7484	MicroArray	EOLA2	0.23	1.555	FALSE
Primary Cd16+ Monocyte			E-MTAB-7484	MicroArray	ENC1	0.23	1.555	FALSE
Primary Cd16+ Monocyte			E-MTAB-7484	MicroArray	PSTK	-0.23	-1.555	FALSE
Primary Cd16+ Monocyte			E-MTAB-7484	MicroArray	PMM2	-0.23	-1.555	FALSE
Primary Cd16+ Monocyte			E-MTAB-7484	MicroArray	CALHM3	0.23	1.554	FALSE
Primary Cd16+ Monocyte			E-MTAB-7484	MicroArray	MRAS	-0.23	-1.554	FALSE
Primary Cd16+ Monocyte			E-MTAB-7484	MicroArray	TMEM204	0.23	1.554	FALSE
Primary Cd16+ Monocyte			E-MTAB-7484	MicroArray	NSMF	0.23	1.554	FALSE
Primary Cd16+ Monocyte			E-MTAB-7484	MicroArray	OTOS	0.229	1.553	FALSE
Primary Cd16+ Monocyte			E-MTAB-7484	MicroArray	ZNF426	-0.229	-1.553	FALSE
Primary Cd16+ Monocyte			E-MTAB-7484	MicroArray	OTOP2	0.229	1.553	FALSE
Primary Cd16+ Monocyte			E-MTAB-7484	MicroArray	PPP1R14A	-0.229	-1.552	FALSE
Primary Cd16+ Monocyte			E-MTAB-7484	MicroArray	NIPSNAP1	0.229	1.552	FALSE
Primary Cd16+ Monocyte			E-MTAB-7484	MicroArray	AQP10	-0.229	-1.552	FALSE
Primary Cd16+ Monocyte			E-MTAB-7484	MicroArray	TMEM125	0.229	1.552	FALSE
Primary Cd16+ Monocyte			E-MTAB-7484	MicroArray	C5orf58	-0.229	-1.552	FALSE
Primary Cd16+ Monocyte			E-MTAB-7484	MicroArray	LINC00324	0.229	1.551	FALSE
[truncated: 1,001 more rows]
